# Supplementary material for: 3-Methyl-4-{(E)-[4-(methyl­sulfan­yl)benzyl­idene]amino}-1H-1,2,4-triazole-5(4H)-thione
Source: Acta Crystallogr Sect E Struct Rep Online. 2013 Apr 13;69(Pt 5):o718–9. doi: 10.1107/S1600536813009690 (PMC3648251; doi:10.1107/S1600536813009690)
Supplement: Supplementary file 1 [file e-69-0o718-sup1.cif]

##############################################################################
#                                                                            #
# This CIF contains the data in a paper accepted for publication in          #
# Acta Crystallographica Section E. It conforms to the requirements of       #
# Notes for Authors for Acta Crystallographica Section E, and has been       #
# peer reviewed under the auspices of the IUCr Commission on Journals.       #
#                                                                            #
# Full details of the Crystallographic Information File format               #
# are given in the paper "The Crystallographic Information File (CIF):       #
# a New Standard Archive File for Crystallography" by S. R. Hall, F. H.      #
# Allen and I. D. Brown [Acta Cryst. (1991), A47, 655-685].                  #
#                                                                            #
# The current version of the core CIF dictionary is obtainable from          #
# ftp://ftp.iucr.org/pub/cif_core.dic.                                       #
#                                                                            #
# Software is freely available for graphical display of the structure(s)     #
# in this CIF. For information consult the CIF software page                 #
# http://www.iucr.org/resources/cif/software.                                #
#                                                                            #
# This file may be used for bona fide research purposes within the           #
# scientific community so long as proper attribution is given to the journal # 
# article from which it was obtained.                                        #
#                                                                            #
##############################################################################
data_I
_audit_creation_method     SHELXL-97
_chemical_name_systematic
;\
3-Methyl-4-{(<i>E</i>)-[4-(methylsulfanyl)benzylidene]amino}-1<i>H</i>-\
1,2,4-triazole-5(4<i>H</i>)-thione
;
_chemical_name_common     ?
_chemical_formula_moiety     'C11 H12 N4 S2'
_chemical_formula_sum     'C11 H12 N4 S2'
_chemical_formula_iupac     'C11 H12 N4 S2'
_chemical_formula_weight     264.37
_chemical_melting_point     ?
_symmetry_cell_setting     triclinic
_symmetry_space_group_name_H-M     'P -1'
_symmetry_space_group_name_HALL     '-P 1'
loop_
    _symmetry_equiv_pos_as_xyz
    'x, y, z'
    '-x, -y, -z'
_cell_length_a     7.7873(2)
_cell_length_b     9.5982(2)
_cell_length_c     9.6041(2)
_cell_angle_alpha     76.608(2)
_cell_angle_beta     70.602(2)
_cell_angle_gamma     68.570(2)
_cell_volume     625.30(2)
_cell_formula_units_Z     2
_cell_measurement_reflns_used     15170
_cell_measurement_theta_min     3.4180
_cell_measurement_theta_max     29.1378
_cell_measurement_temperature     293(2)
_exptl_crystal_description     block
_exptl_crystal_colour     white
_exptl_crystal_size_max     0.3
_exptl_crystal_size_mid     0.2
_exptl_crystal_size_min     0.1
_exptl_crystal_density_diffrn     1.404
_exptl_crystal_density_meas     ?
_exptl_crystal_density_method     'not measured'
_exptl_crystal_F_000     276
_exptl_absorpt_coefficient_mu     0.408
_exptl_absorpt_correction_type     multi-scan
_exptl_absorpt_process_details     '(Crysalis PRO; Oxford Diffraction, 2010)'
_exptl_absorpt_correction_T_min     0.86547
_exptl_absorpt_correction_T_max     1.00000
_exptl_special_details
;
<i>CrysAlis PRO</i>, Oxford Diffraction Ltd., Version 1.171.34.40 (release
27--08-2010 CrysAlis171. NET) (compiled Aug 27 2010,11:50:40) Empirical
absorption correction using spherical harmonics, implemented in SCALE3 ABSPACK
scaling algorithm.
;
_diffrn_ambient_temperature     293(2)
_diffrn_radiation_type     MoK\a
_diffrn_radiation_wavelength     0.71073
_diffrn_radiation_source     'fine-focus sealed tube'
_diffrn_radiation_monochromator     graphite
_diffrn_measurement_device_type     'Oxford Diffraction Xcalibur Sapphire3'
_diffrn_measurement_method     '\w scan'
_diffrn_detector_area_resol_mean     16.1049
_diffrn_reflns_number     30316
_diffrn_reflns_av_R_equivalents     0.0407
_diffrn_reflns_av_sigmaI/netI     0.0159
_diffrn_reflns_theta_min     3.42
_diffrn_reflns_theta_max     26.00
_diffrn_reflns_theta_full     26.00
_diffrn_measured_fraction_theta_max     0.997
_diffrn_measured_fraction_theta_full     0.997
_diffrn_reflns_limit_h_min     -9
_diffrn_reflns_limit_h_max     9
_diffrn_reflns_limit_k_min     -11
_diffrn_reflns_limit_k_max     11
_diffrn_reflns_limit_l_min     -11
_diffrn_reflns_limit_l_max     11
_diffrn_standards_number     0
_diffrn_standards_interval_count     0
_diffrn_standards_interval_time     0
_diffrn_standards_decay_%     0
_refine_special_details
;
Refinement of <i>F</i>^2^ against ALL reflections. The weighted <i>R</i>-factor
<i>wR</i> and goodness of fit <i>S</i> are based on <i>F</i>^2^, conventional
<i>R</i>-factors <i>R</i> are based on <i>F</i>, with <i>F</i> set to zero for
negative <i>F</i>^2^. The threshold expression of <i>F</i>^2^ >
\s(<i>F</i>^2^) is used only for calculating <i>R</i>-factors(gt) <i>etc</i>.
and is not relevant to the choice of reflections for refinement.
<i>R</i>-factors based on <i>F</i>^2^ are statistically about twice as large
as those based on <i>F</i>, and <i>R</i>- factors based on ALL data will be
even larger.
;
_reflns_number_total     2449
_reflns_number_gt     2121
_reflns_threshold_expression     I>2\s(I)
_refine_ls_structure_factor_coef     Fsqd
_refine_ls_matrix_type     full
_refine_ls_R_factor_all     0.0378
_refine_ls_R_factor_gt     0.0320
_refine_ls_wR_factor_gt     0.0836
_refine_ls_wR_factor_ref     0.0881
_refine_ls_goodness_of_fit_ref     1.026
_refine_ls_restrained_S_all     1.026
_refine_ls_number_reflns     2449
_refine_ls_number_parameters     156
_refine_ls_number_restraints     0
_refine_ls_hydrogen_treatment     constr
_refine_ls_weighting_scheme     calc
_refine_ls_weighting_details
         'calc w=1/[\s^2^(Fo^2^)+(0.0446P)^2^+0.2502P] where P=(Fo^2^+2Fc^2^)/3'
_atom_sites_solution_hydrogens     geom
_atom_sites_solution_primary     direct
_atom_sites_solution_secondary     difmap
_refine_ls_shift/su_max     0.001
_refine_ls_shift/su_mean     0.000
_refine_diff_density_max     0.255
_refine_diff_density_min     -0.170
_refine_ls_extinction_method     none
_refine_ls_extinction_coef     ?
loop_
    _atom_type_symbol
    _atom_type_description
    _atom_type_scat_dispersion_real
    _atom_type_scat_dispersion_imag
    _atom_type_scat_source
    'C' 'C' 0.0033 0.0016
                         'International Tables Vol C Tables 4.2.6.8 and 6.1.1.4'
    'H' 'H' 0.0000 0.0000
                         'International Tables Vol C Tables 4.2.6.8 and 6.1.1.4'
    'N' 'N' 0.0061 0.0033
                         'International Tables Vol C Tables 4.2.6.8 and 6.1.1.4'
    'S' 'S' 0.1246 0.1234
                         'International Tables Vol C Tables 4.2.6.8 and 6.1.1.4'
_computing_data_collection     'CrysAlis PRO (Oxford Diffraction, 2010)'
_computing_cell_refinement     'CrysAlis PRO (Oxford Diffraction, 2010)'
_computing_data_reduction     'CrysAlis PRO (Oxford Diffraction, 2010)'
_computing_structure_solution     'SHELXS97 (Sheldrick, 2008)'
_computing_structure_refinement     'SHELXL97 (Sheldrick, 2008)'
_computing_molecular_graphics
                  'ORTEP-3 for Windows (Farrugia, 2012) and PLATON (Spek, 2009)'
_computing_publication_material     'PLATON (Spek, 2009)'
loop_
    _atom_site_type_symbol
    _atom_site_label
    _atom_site_fract_x
    _atom_site_fract_y
    _atom_site_fract_z
    _atom_site_U_iso_or_equiv
    _atom_site_adp_type
    _atom_site_calc_flag
    _atom_site_refinement_flags
    _atom_site_occupancy
    _atom_site_symmetry_multiplicity
    _atom_site_disorder_assembly
    _atom_site_disorder_group
    S S1 0.15017(7) 0.32917(5) 0.84285(5) 0.04691(16) Uani d . 1 1 . .
    S S2 0.40556(6) -0.40134(5) 0.33254(5) 0.03932(14) Uani d . 1 1 . .
    N N1 -0.3639(2) 0.35160(17) 1.09693(16) 0.0409(4) Uani d . 1 1 . .
    N N2 -0.2053(2) 0.39804(16) 1.03276(16) 0.0389(3) Uani d . 1 1 . .
    H H2 -0.1954 0.4764 1.0542 0.047 Uiso calc R 1 1 . .
    N N4 -0.14673(19) 0.20528(14) 0.93293(14) 0.0308(3) Uani d . 1 1 . .
    N N7 -0.0745(2) 0.07943(15) 0.85714(15) 0.0356(3) Uani d . 1 1 . .
    C C3 -0.0676(2) 0.31151(18) 0.93426(18) 0.0322(3) Uani d . 1 1 . .
    C C5 -0.3237(2) 0.23338(19) 1.03460(18) 0.0351(4) Uani d . 1 1 . .
    C C6 -0.4492(3) 0.1392(2) 1.0656(2) 0.0530(5) Uani d . 1 1 . .
    H H6A -0.5573 0.1702 1.1492 0.079 Uiso calc R 1 1 . .
    H H6B -0.3784 0.0353 1.0876 0.079 Uiso calc R 1 1 . .
    H H6C -0.4932 0.1511 0.9800 0.079 Uiso calc R 1 1 . .
    C C8 0.0461(2) 0.08739(18) 0.73055(19) 0.0359(4) Uani d . 1 1 . .
    H H8 0.0818 0.1743 0.6941 0.043 Uiso calc R 1 1 . .
    C C9 0.1295(2) -0.03748(18) 0.64155(18) 0.0332(3) Uani d . 1 1 . .
    C C10 0.2741(3) -0.0280(2) 0.5103(2) 0.0411(4) Uani d . 1 1 . .
    H H10 0.3162 0.0561 0.4831 0.049 Uiso calc R 1 1 . .
    C C11 0.3554(3) -0.1409(2) 0.4205(2) 0.0413(4) Uani d . 1 1 . .
    H H11 0.4527 -0.1331 0.3339 0.050 Uiso calc R 1 1 . .
    C C12 0.2930(2) -0.26694(18) 0.45838(18) 0.0324(3) Uani d . 1 1 . .
    C C13 0.1500(2) -0.27788(19) 0.58982(18) 0.0367(4) Uani d . 1 1 . .
    H H13 0.1084 -0.3622 0.6172 0.044 Uiso calc R 1 1 . .
    C C14 0.0695(2) -0.16417(19) 0.67990(18) 0.0364(4) Uani d . 1 1 . .
    H H14 -0.0262 -0.1727 0.7674 0.044 Uiso calc R 1 1 . .
    C C15 0.2776(3) -0.5350(2) 0.4030(2) 0.0513(5) Uani d . 1 1 . .
    H H15A 0.2824 -0.5749 0.5035 0.077 Uiso calc R 1 1 . .
    H H15B 0.3350 -0.6157 0.3423 0.077 Uiso calc R 1 1 . .
    H H15C 0.1464 -0.4864 0.4011 0.077 Uiso calc R 1 1 . .
loop_
    _atom_site_aniso_label
    _atom_site_aniso_U_11
    _atom_site_aniso_U_22
    _atom_site_aniso_U_33
    _atom_site_aniso_U_12
    _atom_site_aniso_U_13
    _atom_site_aniso_U_23
    S1 0.0418(3) 0.0503(3) 0.0534(3) -0.0245(2) 0.0056(2) -0.0266(2)
    S2 0.0395(2) 0.0369(2) 0.0370(2) -0.00991(18) 0.00102(18) -0.01659(18)
    N1 0.0374(8) 0.0447(8) 0.0427(8) -0.0163(7) -0.0004(6) -0.0192(7)
    N2 0.0401(8) 0.0359(7) 0.0437(8) -0.0157(6) -0.0011(6) -0.0196(6)
    N4 0.0360(7) 0.0278(6) 0.0321(7) -0.0115(5) -0.0071(6) -0.0110(5)
    N7 0.0419(8) 0.0298(7) 0.0387(8) -0.0102(6) -0.0094(6) -0.0152(6)
    C3 0.0369(8) 0.0293(8) 0.0321(8) -0.0110(7) -0.0065(7) -0.0102(6)
    C5 0.0363(8) 0.0378(9) 0.0333(8) -0.0134(7) -0.0062(7) -0.0106(7)
    C6 0.0496(11) 0.0582(12) 0.0599(12) -0.0311(10) -0.0024(9) -0.0191(10)
    C8 0.0431(9) 0.0310(8) 0.0377(9) -0.0113(7) -0.0117(7) -0.0114(7)
    C9 0.0353(8) 0.0314(8) 0.0344(8) -0.0057(7) -0.0112(7) -0.0121(7)
    C10 0.0419(9) 0.0377(9) 0.0456(10) -0.0163(8) -0.0056(8) -0.0123(8)
    C11 0.0386(9) 0.0414(9) 0.0398(9) -0.0139(8) 0.0018(7) -0.0135(7)
    C12 0.0310(8) 0.0312(8) 0.0331(8) -0.0038(6) -0.0087(7) -0.0103(6)
    C13 0.0414(9) 0.0304(8) 0.0369(9) -0.0112(7) -0.0049(7) -0.0104(7)
    C14 0.0389(9) 0.0356(9) 0.0316(8) -0.0098(7) -0.0034(7) -0.0107(7)
    C15 0.0498(11) 0.0516(11) 0.0546(12) -0.0224(9) 0.0052(9) -0.0285(9)
_geom_special_details
;
All e.s.d.'s (except the e.s.d. in the dihedral angle between two l.s. planes)
are estimated using the full covariance matrix. The cell e.s.d.'s are taken
into account individually in the estimation of e.s.d.'s in distances, angles
and torsion angles; correlations between e.s.d.'s in cell parameters are only
used when they are defined by crystal symmetry. An approximate (isotropic)
treatment of cell e.s.d.'s is used for estimating e.s.d.'s involving l.s.
planes.
;
loop_
    _geom_bond_atom_site_label_1
    _geom_bond_atom_site_label_2
    _geom_bond_site_symmetry_2
    _geom_bond_distance
    _geom_bond_publ_flag
    S1 C3 . 1.6818(17) ?
    S2 C12 . 1.7565(16) ?
    S2 C15 . 1.7837(19) ?
    N1 C5 . 1.294(2) ?
    N1 N2 . 1.3688(19) ?
    N2 C3 . 1.332(2) ?
    N2 H2 . 0.8600 ?
    N4 C5 . 1.372(2) ?
    N4 C3 . 1.3744(19) ?
    N4 N7 . 1.3944(18) ?
    N7 C8 . 1.272(2) ?
    C5 C6 . 1.479(2) ?
    C6 H6A . 0.9600 ?
    C6 H6B . 0.9600 ?
    C6 H6C . 0.9600 ?
    C8 C9 . 1.458(2) ?
    C8 H8 . 0.9300 ?
    C9 C14 . 1.388(2) ?
    C9 C10 . 1.395(2) ?
    C10 C11 . 1.374(2) ?
    C10 H10 . 0.9300 ?
    C11 C12 . 1.393(2) ?
    C11 H11 . 0.9300 ?
    C12 C13 . 1.391(2) ?
    C13 C14 . 1.382(2) ?
    C13 H13 . 0.9300 ?
    C14 H14 . 0.9300 ?
    C15 H15A . 0.9600 ?
    C15 H15B . 0.9600 ?
    C15 H15C . 0.9600 ?
loop_
    _geom_angle_atom_site_label_1
    _geom_angle_atom_site_label_2
    _geom_angle_atom_site_label_3
    _geom_angle_site_symmetry_1
    _geom_angle_site_symmetry_3
    _geom_angle
    _geom_angle_publ_flag
    C12 S2 C15 . . 104.35(8) ?
    C5 N1 N2 . . 103.74(13) ?
    C3 N2 N1 . . 114.29(13) ?
    C3 N2 H2 . . 122.9 ?
    N1 N2 H2 . . 122.9 ?
    C5 N4 C3 . . 108.19(13) ?
    C5 N4 N7 . . 119.83(13) ?
    C3 N4 N7 . . 131.85(13) ?
    C8 N7 N4 . . 116.65(13) ?
    N2 C3 N4 . . 102.66(14) ?
    N2 C3 S1 . . 126.93(12) ?
    N4 C3 S1 . . 130.36(12) ?
    N1 C5 N4 . . 111.08(14) ?
    N1 C5 C6 . . 125.65(16) ?
    N4 C5 C6 . . 123.27(15) ?
    C5 C6 H6A . . 109.5 ?
    C5 C6 H6B . . 109.5 ?
    H6A C6 H6B . . 109.5 ?
    C5 C6 H6C . . 109.5 ?
    H6A C6 H6C . . 109.5 ?
    H6B C6 H6C . . 109.5 ?
    N7 C8 C9 . . 121.10(15) ?
    N7 C8 H8 . . 119.4 ?
    C9 C8 H8 . . 119.5 ?
    C14 C9 C10 . . 118.42(15) ?
    C14 C9 C8 . . 123.14(15) ?
    C10 C9 C8 . . 118.44(15) ?
    C11 C10 C9 . . 121.01(16) ?
    C11 C10 H10 . . 119.5 ?
    C9 C10 H10 . . 119.5 ?
    C10 C11 C12 . . 120.40(16) ?
    C10 C11 H11 . . 119.8 ?
    C12 C11 H11 . . 119.8 ?
    C13 C12 C11 . . 118.93(15) ?
    C13 C12 S2 . . 125.20(13) ?
    C11 C12 S2 . . 115.88(13) ?
    C14 C13 C12 . . 120.34(16) ?
    C14 C13 H13 . . 119.8 ?
    C12 C13 H13 . . 119.8 ?
    C13 C14 C9 . . 120.90(16) ?
    C13 C14 H14 . . 119.6 ?
    C9 C14 H14 . . 119.6 ?
    S2 C15 H15A . . 109.5 ?
    S2 C15 H15B . . 109.5 ?
    H15A C15 H15B . . 109.5 ?
    S2 C15 H15C . . 109.5 ?
    H15A C15 H15C . . 109.5 ?
    H15B C15 H15C . . 109.5 ?
loop_
    _geom_torsion_atom_site_label_1
    _geom_torsion_atom_site_label_2
    _geom_torsion_atom_site_label_3
    _geom_torsion_atom_site_label_4
    _geom_torsion_site_symmetry_1
    _geom_torsion_site_symmetry_2
    _geom_torsion_site_symmetry_3
    _geom_torsion_site_symmetry_4
    _geom_torsion
    _geom_torsion_publ_flag
    C5 N1 N2 C3 . . . . -0.8(2) ?
    C5 N4 N7 C8 . . . . 153.95(16) ?
    C3 N4 N7 C8 . . . . -30.8(2) ?
    N1 N2 C3 N4 . . . . 1.71(19) ?
    N1 N2 C3 S1 . . . . -176.03(13) ?
    C5 N4 C3 N2 . . . . -1.95(17) ?
    N7 N4 C3 N2 . . . . -177.60(15) ?
    C5 N4 C3 S1 . . . . 175.68(14) ?
    N7 N4 C3 S1 . . . . 0.0(3) ?
    N2 N1 C5 N4 . . . . -0.59(19) ?
    N2 N1 C5 C6 . . . . 179.81(18) ?
    C3 N4 C5 N1 . . . . 1.67(19) ?
    N7 N4 C5 N1 . . . . 177.93(14) ?
    C3 N4 C5 C6 . . . . -178.72(16) ?
    N7 N4 C5 C6 . . . . -2.5(2) ?
    N4 N7 C8 C9 . . . . -179.55(14) ?
    N7 C8 C9 C14 . . . . 7.1(3) ?
    N7 C8 C9 C10 . . . . -174.05(16) ?
    C14 C9 C10 C11 . . . . 0.1(3) ?
    C8 C9 C10 C11 . . . . -178.77(17) ?
    C9 C10 C11 C12 . . . . 0.7(3) ?
    C10 C11 C12 C13 . . . . -1.3(3) ?
    C10 C11 C12 S2 . . . . 178.86(14) ?
    C15 S2 C12 C13 . . . . 5.91(18) ?
    C15 S2 C12 C11 . . . . -174.23(14) ?
    C11 C12 C13 C14 . . . . 1.0(3) ?
    S2 C12 C13 C14 . . . . -179.17(13) ?
    C12 C13 C14 C9 . . . . -0.1(3) ?
    C10 C9 C14 C13 . . . . -0.4(3) ?
    C8 C9 C14 C13 . . . . 178.42(16) ?
loop_
    _geom_hbond_atom_site_label_D
    _geom_hbond_atom_site_label_H
    _geom_hbond_atom_site_label_A
    _geom_hbond_site_symmetry_A
    _geom_hbond_distance_DH
    _geom_hbond_distance_HA
    _geom_hbond_distance_DA
    _geom_hbond_angle_DHA
    _geom_hbond_publ_flag
    C8 H8 S1 1_555 0.93 2.57 3.212(2) 126 y
    N2 H2 S1 2_567 0.86 2.479 3.328(2) 169 y
_iucr_refine_instructions_details
;
TITL MN1 in P-1                       P-1
CELL  0.71073   7.7873   9.5982   9.6041   76.608   70.602   68.570
ZERR     2.00   0.0002   0.0002   0.0002    0.002    0.002    0.002
LATT   1
SFAC  C    H    N    S
UNIT  22   24   8    4
MERG   2
OMIT    -3.00  52.00
FMAP   2
PLAN   20
BOND
ACTA
BOND   $H
CONF
LIST   4
L.S.   4
WGHT    0.044600    0.250200
FVAR       9.21341
S1    4    0.150171    0.329169    0.842847    11.00000    0.04180    0.05034 =
         0.05341   -0.02664    0.00565   -0.02446
S2    4    0.405560   -0.401338    0.332542    11.00000    0.03954    0.03685 =
         0.03702   -0.01659    0.00102   -0.00991
N1    3   -0.363883    0.351599    1.096926    11.00000    0.03744    0.04467 =
         0.04271   -0.01917   -0.00042   -0.01634
N2    3   -0.205277    0.398043    1.032755    11.00000    0.04011    0.03586 =
         0.04370   -0.01962   -0.00111   -0.01570
AFIX  43
H2    2   -0.195351    0.476439    1.054218    11.00000   -1.20000
AFIX   0
N4    3   -0.146725    0.205281    0.932934    11.00000    0.03602    0.02785 =
         0.03211   -0.01100   -0.00714   -0.01151
N7    3   -0.074467    0.079426    0.857143    11.00000    0.04191    0.02982 =
         0.03874   -0.01521   -0.00944   -0.01020
C3    1   -0.067641    0.311508    0.934258    11.00000    0.03692    0.02929 =
         0.03207   -0.01018   -0.00647   -0.01099
C5    1   -0.323668    0.233383    1.034596    11.00000    0.03630    0.03776 =
         0.03334   -0.01059   -0.00617   -0.01344
C6    1   -0.449165    0.139222    1.065554    11.00000    0.04956    0.05822 =
         0.05993   -0.01908   -0.00244   -0.03109
AFIX 137
H6A   2   -0.557325    0.170219    1.149213    11.00000   -1.50000
H6B   2   -0.378430    0.035276    1.087577    11.00000   -1.50000
H6C   2   -0.493184    0.151062    0.979961    11.00000   -1.50000
AFIX   0
C8    1    0.046133    0.087389    0.730554    11.00000    0.04313    0.03103 =
         0.03770   -0.01136   -0.01169   -0.01134
AFIX  43
H8    2    0.081778    0.174305    0.694134    11.00000   -1.20000
AFIX   0
C9    1    0.129469   -0.037479    0.641548    11.00000    0.03532    0.03138 =
         0.03440   -0.01206   -0.01121   -0.00574
C10   1    0.274112   -0.027980    0.510257    11.00000    0.04194    0.03772 =
         0.04562   -0.01227   -0.00559   -0.01632
AFIX  43
H10   2    0.316159    0.056073    0.483061    11.00000   -1.20000
AFIX   0
C11   1    0.355402   -0.140873    0.420516    11.00000    0.03859    0.04145 =
         0.03976   -0.01347    0.00176   -0.01391
AFIX  43
H11   2    0.452683   -0.133104    0.333946    11.00000   -1.20000
AFIX   0
C12   1    0.293014   -0.266944    0.458385    11.00000    0.03099    0.03120 =
         0.03313   -0.01028   -0.00873   -0.00377
C13   1    0.150014   -0.277884    0.589824    11.00000    0.04141    0.03043 =
         0.03695   -0.01036   -0.00494   -0.01115
AFIX  43
H13   2    0.108384   -0.362153    0.617224    11.00000   -1.20000
AFIX   0
C14   1    0.069494   -0.164171    0.679898    11.00000    0.03889    0.03556 =
         0.03155   -0.01074   -0.00345   -0.00979
AFIX  43
H14   2   -0.026191   -0.172666    0.767408    11.00000   -1.20000
AFIX   0
C15   1    0.277556   -0.534992    0.403003    11.00000    0.04977    0.05155 =
         0.05462   -0.02850    0.00517   -0.02244
AFIX 137
H15A  2    0.282418   -0.574905    0.503467    11.00000   -1.50000
H15B  2    0.334972   -0.615654    0.342349    11.00000   -1.50000
H15C  2    0.146384   -0.486353    0.401117    11.00000   -1.50000
HKLF 4  1.0  1.00  0.00  0.00  0.00  1.00  0.00  0.00  0.00  1.00
END
;
data_global
_journal_date_recd_electronic     2013-04-03
_journal_date_accepted     2013-04-09
_journal_name_full     'Acta Crystallographica, Section E'
_journal_year     2013
_journal_volume     69
_journal_issue      5
_journal_page_first     o718
_journal_page_last     o719
_journal_paper_category     QO
_journal_paper_doi     10.1107/S1600536813009690
_journal_coeditor_code     LH5604
_publ_contact_author_name     'Rajnikant'
_publ_contact_author_address
;
Post-Graduate Department of Physics & Electronics,
University of Jammu,
Jammu Tawi 180 006,
India
;
_publ_contact_author_email     'rkvk.paper11@gmail.com'
_publ_contact_author_fax     '+911912432051'
_publ_contact_author_phone     '+919419194375'
_publ_section_title
;\
3-Methyl-4-{(<i>E</i>)-[4-(methylsulfanyl)benzylidene]amino}-1<i>H</i>-1,2,4-\
triazole-5(4<i>H</i>)-thione
;
loop_
    _publ_author_name
    _publ_author_footnote
    _publ_author_address
    'Sarojini, B. K.' .
;
Department of Chemistry, PA College of Engineering, Nadupadavu 574 153,
D.K. Mangalore, India
;
    'Manjula, P. S.' .
;
Department of Chemistry, PA College of Engineering, Nadupadavu 574 153,
D.K. Mangalore, India
;
    'Hegde, Gurumurthy' .
;
Faculty of Industrial Science and Technology, University Malaysia Pahang,
LebuhrayaTunRazak, 2630 0Gambang, Kuantan, Pahang Darul Makmur, Malaysia
;
    'Kour, Dalbir' .
;
X-ray Crystallography Laboratory,
Post-Graduate Department of Physics & Electronics,
University of Jammu, Jammu Tawi 180 006, India
;
    'Gupta, Vivek K.' .
;
X-ray Crystallography Laboratory,
Post-Graduate Department of Physics & Electronics,
University of Jammu, Jammu Tawi 180 006, India
;
    'Kant, Rajni' .
;
X-ray Crystallography Laboratory,
Post-Graduate Department of Physics & Electronics,
University of Jammu, Jammu Tawi 180 006, India
;
