# Supplementary material for: 3-Methyl-4-{(E)-[4-(methyl­sulfan­yl)benzyl­idene]amino}-1H-1,2,4-triazole-5(4H)-thione
Source: Acta Crystallogr Sect E Struct Rep Online. 2013 Apr 13;69(Pt 5):o718–9. doi: 10.1107/S1600536813009690 (PMC3648251; doi:10.1107/S1600536813009690)
Supplement: Supplementary file 2 [file e-69-0o718-Isup2.hkl]

#
# h,k,l, Fc-squared, Fo-squared, sigma(Fo-squared) and status flag
#
data_I
_shelx_title ' MN1 in P-1                       P-1'
_shelx_refln_list_code          4
_shelx_F_calc_maximum      103.57
_exptl_crystal_F_000       276.00
_reflns_d_resolution_high  0.8107
 
loop_
 _symmetry_equiv_pos_as_xyz
 'x, y, z'
 '-x, -y, -z'
 
_cell_length_a     7.7873
_cell_length_b     9.5982
_cell_length_c     9.6041
_cell_angle_alpha  76.608
_cell_angle_beta   70.602
_cell_angle_gamma  68.570
 
_shelx_F_squared_multiplier     1.000
 
loop_
 _refln_index_h
 _refln_index_k
 _refln_index_l
 _refln_F_squared_calc
 _refln_F_squared_meas
 _refln_F_squared_sigma
 _refln_observed_status
   2   0   0      150.27      157.55      1.42 o
   3   0   0       21.20       23.32      0.62 o
   4   0   0     1131.51     1194.83      6.84 o
   5   0   0        0.18        0.23      0.49 o
   6   0   0        1.15        0.52      0.61 o
   7   0   0       70.61       68.53      2.02 o
   8   0   0        1.75        2.25      0.86 o
  -8   1   0        0.32       -0.13      0.87 o
  -7   1   0        5.10        3.13      0.74 o
  -6   1   0        8.17        8.79      0.87 o
  -5   1   0      341.37      325.10      3.73 o
  -4   1   0        3.07        1.62      0.44 o
  -3   1   0      187.37      201.25      2.23 o
  -2   1   0     1851.19     1950.73     12.40 o
  -1   1   0      890.51      883.20      3.24 o
   2   1   0        8.16       13.57      0.43 o
   3   1   0     1029.28     1050.38      9.90 o
   4   1   0      317.38      320.04      3.15 o
   5   1   0      165.60      186.45      2.46 o
   6   1   0       28.10       23.07      1.11 o
   7   1   0       47.10       51.18      1.79 o
   8   1   0       12.82       13.58      1.15 o
  -7   2   0       37.25       37.22      1.76 o
  -6   2   0        4.66        3.33      0.65 o
  -5   2   0      163.25      159.03      2.61 o
  -4   2   0       21.27       23.96      0.92 o
  -3   2   0      127.08      106.75      1.63 o
  -2   2   0      739.32      764.00      5.69 o
  -1   2   0      360.22      361.72      2.09 o
   0   2   0      336.79      347.87      1.55 o
   1   2   0        7.45        6.78      0.26 o
   2   2   0     1296.30     1416.48      8.07 o
   3   2   0       48.56       52.71      0.88 o
   4   2   0      423.02      438.72      4.05 o
   5   2   0       31.42       29.18      1.06 o
   6   2   0     1027.21      996.84      7.62 o
   7   2   0       17.09       15.48      0.97 o
   8   2   0        0.82        0.15      0.72 o
  -7   3   0      130.09      135.03      3.31 o
  -6   3   0       19.13       15.80      1.14 o
  -5   3   0        0.09       -0.89      0.66 o
  -4   3   0        8.42       10.96      0.93 o
  -3   3   0      689.19      674.23      5.59 o
  -2   3   0        3.08        4.43      0.31 o
  -1   3   0       18.47       23.42      0.46 o
   0   3   0      637.68      694.72      5.83 o
   1   3   0      497.77      533.09      4.40 o
   2   3   0      954.45     1001.87     11.39 o
   3   3   0      121.75      135.75      1.53 o
   4   3   0     1594.28     1627.78      9.02 o
   5   3   0       74.91       78.61      1.64 o
   6   3   0      195.58      186.74      2.78 o
   7   3   0        5.23        3.88      0.63 o
   8   3   0       12.17       12.39      1.08 o
   9   3   0       52.91       58.31      2.30 o
  -7   4   0       29.80       30.22      1.77 o
  -6   4   0       48.32       52.78      2.13 o
  -5   4   0      322.49      329.39      4.24 o
  -4   4   0       19.90       20.08      0.99 o
  -3   4   0       73.67       72.82      1.40 o
  -2   4   0      233.70      252.29      2.14 o
  -1   4   0      401.81      391.73      2.87 o
   0   4   0      660.32      678.75      6.34 o
   1   4   0        2.24        9.27      0.32 o
   2   4   0      960.60     1022.75      5.60 o
   3   4   0      128.61      131.28      1.99 o
   4   4   0     1489.66     1451.20      8.03 o
   5   4   0       46.52       47.38      1.27 o
   6   4   0       27.06       24.69      1.08 o
   7   4   0        6.94        6.51      0.75 o
   8   4   0       38.48       40.66      1.76 o
   9   4   0        0.97        1.37      0.93 o
  -6   5   0       11.15        8.14      1.32 o
  -5   5   0      206.35      212.82      3.99 o
  -4   5   0        0.58        0.08      0.52 o
  -3   5   0       14.67       16.08      0.74 o
  -2   5   0      312.15      327.47      2.74 o
  -1   5   0      924.73      946.74      5.76 o
   0   5   0       23.44       26.89      0.70 o
   1   5   0      101.75       94.71      1.26 o
   2   5   0      335.52      334.44      2.87 o
   3   5   0        3.27       10.10      0.62 o
   4   5   0       93.95      102.24      1.58 o
   5   5   0        0.23        0.94      0.54 o
   6   5   0      417.21      412.33      4.23 o
   7   5   0        4.50        5.76      0.74 o
   8   5   0      106.06      103.82      2.83 o
  -5   6   0        3.50        2.73      0.84 o
  -4   6   0        2.65        2.40      0.76 o
  -3   6   0       78.93       72.51      1.84 o
  -2   6   0        2.98        2.72      0.50 o
  -1   6   0       12.98       15.19      0.71 o
   0   6   0        1.00        2.59      0.52 o
   1   6   0      646.70      663.78      4.59 o
   2   6   0        8.98        4.81      0.47 o
   3   6   0      158.40      157.36      1.97 o
   4   6   0      123.96      136.77      2.26 o
   5   6   0      142.88      135.52      2.36 o
   6   6   0       94.26       90.86      2.03 o
   7   6   0        3.57        3.33      0.77 o
   8   6   0      109.08      131.10      2.96 o
  -5   7   0        1.94        2.37      0.90 o
  -4   7   0       36.17       41.53      1.90 o
  -3   7   0        6.24        4.18      0.59 o
  -2   7   0       52.53       50.75      1.45 o
  -1   7   0       14.49       14.94      0.84 o
   0   7   0        0.31        0.51      0.38 o
   1   7   0      631.07      614.79      5.17 o
   2   7   0       68.64       60.99      1.30 o
   3   7   0        1.57        2.54      0.53 o
   4   7   0      404.87      403.26      4.43 o
   5   7   0      130.79      117.05      2.33 o
   6   7   0        9.39        6.85      0.78 o
   7   7   0        0.82        2.35      0.70 o
   8   7   0       88.20      101.71      2.76 o
  -4   8   0       23.51       27.92      2.83 o
  -3   8   0        0.11       -0.06      0.73 o
  -2   8   0        8.98        6.45      0.76 o
  -1   8   0      687.44      689.59      7.06 o
   0   8   0        9.36       10.09      0.81 o
   1   8   0        5.83        4.77      0.66 o
   2   8   0        4.58        3.69      0.50 o
   3   8   0      241.69      224.03      3.35 o
   4   8   0       17.95       22.52      1.17 o
   5   8   0       29.69       25.96      1.29 o
   6   8   0       20.84       21.55      1.30 o
   7   8   0       15.50       13.47      1.20 o
   8   8   0       86.79       97.51      2.91 o
  -3   9   0        3.66        3.73      1.61 o
  -2   9   0        0.11        0.89      0.78 o
  -1   9   0        6.05        6.49      0.82 o
   0   9   0       14.30       12.06      0.91 o
   1   9   0       36.04       35.70      1.48 o
   2   9   0       30.69       29.75      1.43 o
   3   9   0       54.32       53.36      1.81 o
   4   9   0        1.52        0.61      0.72 o
   5   9   0       71.37       75.95      2.20 o
   6   9   0       38.14       36.57      1.73 o
   7   9   0       56.04       57.18      2.16 o
  -1  10   0        0.84        1.32      1.25 o
   0  10   0       12.90       13.72      1.07 o
   1  10   0        1.14        0.57      0.64 o
   2  10   0       16.64       18.92      1.21 o
   3  10   0       18.95       17.04      1.19 o
   4  10   0        7.42        5.33      0.82 o
   5  10   0      182.33      180.86      3.73 o
   6  10   0       14.04       16.79      1.29 o
   1  11   0       64.76       69.36      2.32 o
   2  11   0       16.78       16.78      1.22 o
   3  11   0       22.92       20.63      1.50 o
   4  11   0        1.69        2.54      1.06 o
   5  11   0       63.87       72.96      2.48 o
  -4 -11   1        9.31       10.72      1.21 o
  -3 -11   1       18.97       23.19      1.54 o
  -2 -11   1       75.55       77.73      2.54 o
  -1 -11   1        0.16        0.54      0.83 o
  -6 -10   1        6.29        7.26      1.05 o
  -5 -10   1       16.75       13.64      1.17 o
  -4 -10   1       11.24       12.99      1.25 o
  -3 -10   1      100.97       95.25      2.81 o
  -2 -10   1       15.09       14.13      1.18 o
  -1 -10   1       61.12       57.59      2.05 o
   0 -10   1        0.26        1.00      0.71 o
   1 -10   1        1.19        0.01      0.87 o
  -7  -9   1       58.91       65.39      2.40 o
  -6  -9   1        0.01        0.52      0.81 o
  -5  -9   1        7.03        9.01      0.95 o
  -4  -9   1      162.46      142.29      3.12 o
  -3  -9   1       19.95       19.70      1.18 o
  -2  -9   1        0.38        0.41      0.71 o
  -1  -9   1       20.10       20.72      1.23 o
   0  -9   1      433.33      431.70      5.20 o
   1  -9   1       64.64       62.73      2.06 o
   2  -9   1       14.16       12.66      1.06 o
   3  -9   1        3.62        1.57      0.87 o
  -7  -8   1        6.91        5.19      0.95 o
  -6  -8   1       32.97       37.04      1.70 o
  -5  -8   1       63.93       70.79      2.21 o
  -4  -8   1       39.56       34.53      1.54 o
  -3  -8   1      109.79       96.20      2.05 o
  -2  -8   1       58.70       55.97      1.52 o
  -1  -8   1       18.30       18.09      0.94 o
   0  -8   1        6.64        6.68      0.73 o
   1  -8   1      286.89      283.34      4.16 o
   2  -8   1       13.33       13.07      0.99 o
   3  -8   1        4.68        2.62      0.77 o
   4  -8   1       35.12       38.22      2.11 o
  -8  -7   1        0.19       -0.21      1.05 o
  -7  -7   1       64.70       70.93      2.36 o
  -6  -7   1      109.23      107.35      2.51 o
  -5  -7   1       38.39       37.74      1.41 o
  -4  -7   1      140.48      137.51      2.27 o
  -3  -7   1      223.03      235.87      3.55 o
  -2  -7   1       14.30       13.06      0.67 o
  -1  -7   1       67.24       60.67      1.36 o
   0  -7   1       53.21       55.61      1.27 o
   1  -7   1       47.99       45.04      1.35 o
   2  -7   1      433.15      449.06      4.27 o
   3  -7   1        0.19        0.40      0.56 o
   4  -7   1       12.10       10.00      1.05 o
   5  -7   1        3.56        3.41      0.97 o
  -8  -6   1       21.79       23.23      1.79 o
  -7  -6   1      126.81      122.80      2.87 o
  -6  -6   1      124.35      120.05      2.72 o
  -5  -6   1       47.24       51.91      1.61 o
  -4  -6   1        4.15        4.89      0.59 o
  -3  -6   1      408.48      400.81      3.23 o
  -2  -6   1       14.79       11.88      0.62 o
  -1  -6   1       36.56       32.07      0.81 o
   0  -6   1       40.08       39.48      0.92 o
   1  -6   1       53.63       52.37      1.34 o
   2  -6   1        3.50        2.67      0.52 o
   3  -6   1       82.59       80.98      1.71 o
   4  -6   1       53.84       55.90      1.84 o
   5  -6   1       11.64        9.80      1.07 o
  -8  -5   1      168.53      182.82      3.76 o
  -7  -5   1       46.68       47.33      1.79 o
  -6  -5   1      303.29      309.71      3.82 o
  -5  -5   1      185.02      167.22      2.73 o
  -4  -5   1      218.16      209.49      2.75 o
  -3  -5   1        6.77        8.72      0.50 o
  -2  -5   1      573.41      635.18      5.22 o
  -1  -5   1      246.88      206.15      2.02 o
   0  -5   1        0.63        1.33      0.28 o
   1  -5   1       30.35       29.45      0.89 o
   2  -5   1      244.00      260.08      2.57 o
   3  -5   1      373.20      373.08      3.51 o
   4  -5   1       41.66       44.27      1.50 o
   5  -5   1       10.11       10.52      0.98 o
   6  -5   1       42.15       40.38      1.96 o
  -8  -4   1       10.39        8.12      1.02 o
  -7  -4   1        3.11        3.32      0.80 o
  -6  -4   1       27.96       26.37      1.16 o
  -5  -4   1      502.25      477.71      4.56 o
  -4  -4   1       13.52       12.85      0.69 o
  -3  -4   1      557.24      597.08      6.27 o
  -2  -4   1       44.56       37.21      0.76 o
  -1  -4   1     2512.90     2605.81     12.04 o
   0  -4   1      671.93      698.19      4.06 o
   1  -4   1      125.55      123.93      1.35 o
   2  -4   1       63.02       65.36      1.16 o
   3  -4   1       13.68       10.92      0.56 o
   4  -4   1      377.14      372.49      4.94 o
   5  -4   1        2.89        2.68      0.70 o
   6  -4   1       74.40       78.59      2.47 o
   7  -4   1        1.73        0.17      0.92 o
  -8  -3   1       16.49       15.20      1.16 o
  -7  -3   1       17.36       15.63      1.05 o
  -6  -3   1      308.76      303.64      3.64 o
  -5  -3   1      297.05      295.72      3.24 o
  -4  -3   1       70.63       56.37      1.19 o
  -3  -3   1      128.23      129.99      1.53 o
  -2  -3   1      474.60      492.51      4.27 o
  -1  -3   1        1.47        2.04      0.22 o
   0  -3   1      145.00      137.53      1.52 o
   1  -3   1      761.90      780.87      7.05 o
   2  -3   1      129.16      121.15      1.35 o
   3  -3   1       19.19       16.60      0.60 o
   4  -3   1       39.01       29.33      1.15 o
   5  -3   1      436.30      438.71      4.89 o
   6  -3   1        6.82        9.04      0.89 o
   7  -3   1       39.53       41.02      1.83 o
  -8  -2   1       72.68       76.47      2.56 o
  -7  -2   1       22.89       23.48      1.29 o
  -6  -2   1      211.07      202.18      3.08 o
  -5  -2   1       24.46       23.04      0.98 o
  -4  -2   1      574.70      548.42      4.25 o
  -3  -2   1       53.97       50.35      0.93 o
  -2  -2   1      455.84      495.98      4.87 o
  -1  -2   1       11.22       15.86      0.37 o
   0  -2   1      193.18      190.82      1.49 o
   1  -2   1      323.08      325.52      1.76 o
   2  -2   1       12.41       15.70      0.41 o
   3  -2   1      885.09      843.03      5.24 o
   4  -2   1       63.76       66.08      1.53 o
   5  -2   1      136.69      130.64      2.39 o
   6  -2   1        4.03        3.47      0.73 o
   7  -2   1       23.27       20.21      1.32 o
   8  -2   1       57.04       66.71      2.52 o
  -8  -1   1      150.04      161.80      3.70 o
  -7  -1   1       14.45       12.55      1.01 o
  -6  -1   1       18.44       19.27      0.91 o
  -5  -1   1       66.50       63.34      1.45 o
  -4  -1   1      367.65      319.62      2.95 o
  -3  -1   1        2.03        3.14      0.32 o
  -2  -1   1      821.83      883.64      7.61 o
  -1  -1   1     1087.92     1138.03      4.32 o
   0  -1   1     1523.43     1531.16     48.09 o
   1  -1   1      268.17      253.93      1.38 o
   2  -1   1        0.35        1.78      0.23 o
   3  -1   1      427.41      387.50      3.27 o
   4  -1   1       28.97       33.24      0.80 o
   5  -1   1        0.57        1.74      0.61 o
   6  -1   1       57.33       57.12      1.72 o
   7  -1   1       71.95       70.54      2.07 o
   8  -1   1       47.86       56.69      2.27 o
  -8   0   1        4.40        1.34      0.86 o
  -7   0   1      161.79      166.42      3.34 o
  -6   0   1      189.87      172.93      3.00 o
  -5   0   1      196.40      192.19      2.57 o
  -4   0   1       40.17       42.76      1.15 o
  -3   0   1      351.33      394.16      2.78 o
  -2   0   1     1020.27     1040.46      8.58 o
  -1   0   1       79.33       77.30      0.62 o
   2   0   1     3842.63     3949.02     25.01 o
   3   0   1      593.23      578.28      5.63 o
   4   0   1       53.71       65.20      1.26 o
   5   0   1       78.06       65.44      1.47 o
   6   0   1       13.91       14.06      0.92 o
   7   0   1        2.10        3.17      0.90 o
   8   0   1       11.64       11.96      1.12 o
  -8   1   1        1.04        0.42      0.90 o
  -7   1   1       90.06       90.28      2.50 o
  -6   1   1      115.94      108.15      2.34 o
  -5   1   1       68.78       65.58      1.69 o
  -4   1   1      196.99      197.79      2.45 o
  -3   1   1      247.21      246.39      2.30 o
  -2   1   1     1193.68     1232.04      9.86 o
  -1   1   1      232.49      210.29      1.21 o
   2   1   1        1.21        0.48      0.22 o
   3   1   1       49.36       58.81      0.92 o
   4   1   1       28.39       28.53      0.83 o
   5   1   1      460.00      453.32      4.17 o
   6   1   1        0.44       -0.17      0.79 o
   7   1   1       69.02       67.15      2.03 o
   8   1   1       16.02       18.93      1.33 o
   9   1   1       50.78       55.57      2.38 o
  -7   2   1      105.49      100.84      2.84 o
  -6   2   1       74.89       74.63      2.20 o
  -5   2   1       22.27       25.15      1.16 o
  -4   2   1      509.26      512.48      5.19 o
  -3   2   1       21.11       16.16      0.63 o
  -2   2   1       39.15       45.78      0.74 o
  -1   2   1      631.34      636.59      5.61 o
   0   2   1     3260.29     3298.78     11.30 o
   1   2   1       62.32       72.40      0.54 o
   2   2   1      158.90      169.61      1.17 o
   3   2   1      891.57      978.61      9.09 o
   4   2   1      123.77      127.48      1.76 o
   5   2   1        6.33        1.85      0.52 o
   6   2   1       51.50       48.32      1.54 o
   7   2   1      217.15      218.08      3.51 o
   8   2   1        5.52        6.44      0.90 o
   9   2   1       13.82       16.73      1.37 o
  -7   3   1       68.75       75.72      2.40 o
  -6   3   1        0.63        1.84      0.82 o
  -5   3   1      331.07      330.12      4.08 o
  -4   3   1       28.76       25.71      1.04 o
  -3   3   1      498.63      519.58      4.45 o
  -2   3   1       58.42       44.87      0.77 o
  -1   3   1      422.86      434.78      2.77 o
   0   3   1      807.53      847.77      5.64 o
   1   3   1     1535.22     1639.53     10.94 o
   2   3   1     2438.97     2584.93     16.21 o
   3   3   1        3.36        7.71      0.38 o
   4   3   1      733.27      767.52      5.23 o
   5   3   1       12.83       13.77      0.88 o
   6   3   1      183.99      173.64      2.64 o
   7   3   1        5.63        6.86      0.77 o
   8   3   1        1.23        1.45      0.91 o
   9   3   1        3.62        2.58      0.84 o
  -6   4   1       65.88       63.76      2.17 o
  -5   4   1       78.25       78.20      2.18 o
  -4   4   1        8.73        9.25      0.89 o
  -3   4   1      197.40      197.21      2.60 o
  -2   4   1     1287.54     1320.54      8.39 o
  -1   4   1     1136.07     1155.30     11.60 o
   0   4   1        9.85       10.21      0.30 o
   1   4   1        0.52        0.94      0.20 o
   2   4   1      423.46      414.19      3.56 o
   3   4   1     1365.79     1536.63      7.94 o
   4   4   1       17.16       17.92      0.75 o
   5   4   1       60.31       54.80      1.27 o
   6   4   1      422.89      396.77      4.16 o
   7   4   1      219.16      226.57      3.32 o
   8   4   1       86.59       86.17      2.20 o
   9   4   1       77.34       92.11      2.93 o
  -6   5   1        0.90       -0.30      0.82 o
  -5   5   1        1.09        0.66      0.72 o
  -4   5   1       12.21       12.15      0.88 o
  -3   5   1      198.42      194.13      2.51 o
  -2   5   1      130.21      128.96      1.61 o
  -1   5   1       38.67       37.00      1.02 o
   0   5   1       88.15       73.29      1.21 o
   1   5   1      121.18      121.63      1.36 o
   2   5   1       71.33       57.27      1.12 o
   3   5   1        8.80        8.51      0.45 o
   4   5   1     1152.84     1179.96      7.22 o
   5   5   1        1.81        1.99      0.97 o
   6   5   1        7.27        8.99      0.74 o
   7   5   1       43.56       44.60      1.46 o
   8   5   1      182.69      183.99      3.32 o
   9   5   1        6.60        8.49      1.17 o
  -5   6   1      161.01      172.18      3.67 o
  -4   6   1        0.11       -0.31      0.67 o
  -3   6   1      136.36      135.99      2.66 o
  -2   6   1        1.47        1.08      0.42 o
  -1   6   1      664.13      669.19      5.32 o
   0   6   1      126.88      118.36      1.86 o
   1   6   1      142.31      142.19      2.11 o
   2   6   1      168.31      153.79      2.08 o
   3   6   1       38.77       39.48      1.07 o
   4   6   1      414.24      391.00      3.51 o
   5   6   1      190.07      192.02      2.67 o
   6   6   1        8.54        9.30      0.79 o
   7   6   1      164.01      159.15      2.81 o
   8   6   1       34.89       41.47      1.72 o
   9   6   1       11.30        8.16      1.08 o
  -4   7   1       25.37       24.96      1.45 o
  -3   7   1      100.12      105.78      2.73 o
  -2   7   1        0.22       -0.64      0.50 o
  -1   7   1      149.44      152.70      2.43 o
   0   7   1      557.45      575.58      4.96 o
   1   7   1        0.01        0.28      0.31 o
   2   7   1       22.64       19.48      0.75 o
   3   7   1      182.11      163.62      2.67 o
   4   7   1      208.12      187.12      2.72 o
   5   7   1       46.89       39.14      1.31 o
   6   7   1       57.77       64.49      1.71 o
   7   7   1        7.03       10.24      0.89 o
   8   7   1        7.60        7.16      0.91 o
  -4   8   1       11.94        9.59      1.94 o
  -3   8   1      132.62      141.73      6.49 o
  -2   8   1       25.19       23.99      1.24 o
  -1   8   1       49.05       48.26      1.55 o
   0   8   1      112.19      111.24      2.19 o
   1   8   1     1580.54     1572.25     12.61 o
   2   8   1       24.92       25.00      0.95 o
   3   8   1       52.35       51.52      1.52 o
   4   8   1        5.16        6.52      0.80 o
   5   8   1      240.38      205.98      3.39 o
   6   8   1       18.33       18.96      1.18 o
   7   8   1        0.08       -0.47      0.73 o
   8   8   1       64.99       74.02      2.49 o
  -3   9   1       10.03        7.05      2.53 o
  -2   9   1       36.08       34.66      2.55 o
  -1   9   1        5.51        7.09      0.85 o
   0   9   1        1.21        1.32      0.55 o
   1   9   1        0.20       -0.33      0.58 o
   2   9   1      309.45      298.48      4.31 o
   3   9   1       22.27       22.60      1.18 o
   4   9   1      265.55      263.32      3.81 o
   5   9   1       70.56       70.89      2.18 o
   6   9   1       43.38       35.51      1.62 o
   7   9   1       14.18       12.07      1.13 o
  -1  10   1      111.14      126.42      6.36 o
   0  10   1       25.08       26.49      2.15 o
   1  10   1        0.91        0.50      0.62 o
   2  10   1       36.19       32.71      1.47 o
   3  10   1      237.14      235.30      3.90 o
   4  10   1       11.94       14.53      1.14 o
   5  10   1        0.70        1.28      0.69 o
   6  10   1       30.53       26.93      1.53 o
   7  10   1       63.14       65.56      2.32 o
   0  11   1        7.88       13.87      2.48 o
   1  11   1       29.82       31.48      2.51 o
   2  11   1       18.31       16.29      1.73 o
   3  11   1       96.26      104.03      2.86 o
   4  11   1       12.58       12.26      1.05 o
   5  11   1       38.04       46.27      1.93 o
  -5 -10   2       18.53       17.96      1.44 o
  -4 -10   2       44.83       47.43      2.16 o
  -3 -10   2        5.39        3.25      0.90 o
  -2 -10   2       11.43       13.60      1.36 o
  -1 -10   2       36.22       34.01      2.02 o
   0 -10   2        4.70        3.28      0.82 o
   1 -10   2        0.29       -1.37      0.95 o
  -6  -9   2        5.34        5.20      0.99 o
  -5  -9   2        9.06        9.83      1.12 o
  -4  -9   2       23.97       19.77      1.29 o
  -3  -9   2       10.22       12.31      1.14 o
  -2  -9   2      171.63      159.17      3.48 o
  -1  -9   2        0.01       -0.31      0.71 o
   0  -9   2        8.57        9.48      0.90 o
   1  -9   2        0.65        0.78      0.79 o
   2  -9   2      198.74      199.73      4.10 o
  -7  -8   2       45.19       49.92      2.13 o
  -6  -8   2       19.95       20.22      1.41 o
  -5  -8   2        4.32        4.76      0.84 o
  -4  -8   2       52.82       48.09      1.72 o
  -3  -8   2      271.04      269.42      3.90 o
  -2  -8   2        0.19        0.77      0.54 o
  -1  -8   2       74.24       67.77      1.79 o
   0  -8   2      165.83      158.77      2.78 o
   1  -8   2        0.61        0.89      0.67 o
   2  -8   2       11.31       11.12      0.95 o
   3  -8   2      106.83      100.48      2.72 o
   4  -8   2        0.98        0.40      1.04 o
  -7  -7   2       90.54      105.50      2.94 o
  -6  -7   2        1.19        2.22      0.83 o
  -5  -7   2       96.84       96.09      2.56 o
  -4  -7   2       71.38       68.97      1.81 o
  -3  -7   2       47.48       52.19      1.49 o
  -2  -7   2       21.13       22.04      0.89 o
  -1  -7   2        1.95        2.92      0.67 o
   0  -7   2      312.23      312.38      3.57 o
   1  -7   2        3.22        2.27      0.61 o
   2  -7   2        0.64        0.43      0.65 o
   3  -7   2        0.99        1.30      0.64 o
   4  -7   2       94.04      100.25      2.97 o
   5  -7   2        0.01        1.29      1.02 o
  -8  -6   2        1.96        3.49      0.94 o
  -7  -6   2       29.38       27.62      1.54 o
  -6  -6   2       31.33       37.46      1.65 o
  -5  -6   2      303.59      299.76      4.01 o
  -4  -6   2        2.56        2.46      0.57 o
  -3  -6   2        3.66        4.58      0.56 o
  -2  -6   2        4.13        1.78      0.53 o
  -1  -6   2      101.08       94.20      1.29 o
   0  -6   2       27.55       29.04      0.76 o
   1  -6   2       38.19       36.99      1.13 o
   2  -6   2      215.04      215.66      3.01 o
   3  -6   2       87.64       88.05      1.80 o
   4  -6   2        1.32        1.34      0.66 o
   5  -6   2        6.22        2.92      0.97 o
  -8  -5   2        0.25        0.67      0.95 o
  -7  -5   2       68.16       71.81      2.42 o
  -6  -5   2        0.33        1.25      0.75 o
  -5  -5   2       50.64       47.23      1.67 o
  -4  -5   2      101.23       98.02      2.14 o
  -3  -5   2      816.55      808.18      8.50 o
  -2  -5   2        7.49        8.61      0.51 o
  -1  -5   2      350.39      367.01      2.95 o
   0  -5   2        4.95        5.01      0.36 o
   1  -5   2      195.61      177.30      1.99 o
   2  -5   2      227.62      220.26      2.73 o
   3  -5   2       41.04       39.87      1.07 o
   4  -5   2        0.73        0.57      0.59 o
   5  -5   2        2.14        2.32      0.75 o
   6  -5   2       97.89      103.38      3.05 o
  -8  -4   2       60.44       65.69      2.50 o
  -7  -4   2       10.51       13.86      1.02 o
  -6  -4   2        2.05        3.33      0.95 o
  -5  -4   2      214.46      204.41      3.20 o
  -4  -4   2        0.85        1.41      0.61 o
  -3  -4   2     1787.38     1826.36     12.05 o
  -2  -4   2      193.22      193.47      2.00 o
  -1  -4   2      391.38      400.22      2.85 o
   0  -4   2       64.94       60.15      0.90 o
   1  -4   2      634.57      640.46      4.13 o
   2  -4   2        0.01       -0.01      0.33 o
   3  -4   2       10.03       11.29      0.59 o
   4  -4   2      276.51      276.71      3.54 o
   5  -4   2        3.32        4.44      0.74 o
   6  -4   2        4.51        5.03      0.84 o
   7  -4   2       22.11       21.60      1.57 o
  -8  -3   2       96.93      103.44      3.02 o
  -7  -3   2        0.99        2.32      0.86 o
  -6  -3   2        8.29        8.37      0.94 o
  -5  -3   2      866.45      824.69      7.06 o
  -4  -3   2       17.97       17.03      0.97 o
  -3  -3   2      116.40      137.40      1.95 o
  -2  -3   2       35.23       35.00      0.82 o
  -1  -3   2      779.70      782.10      6.30 o
   0  -3   2      238.66      234.73      2.10 o
   1  -3   2      135.80      133.85      1.57 o
   2  -3   2       13.00       13.11      0.59 o
   3  -3   2      216.33      201.48      2.30 o
   4  -3   2       51.01       50.64      1.19 o
   5  -3   2        0.03       -0.62      0.65 o
   6  -3   2       71.64       67.44      1.99 o
   7  -3   2        7.67        6.54      1.07 o
  -8  -2   2       12.71       13.64      1.33 o
  -7  -2   2       22.65       25.81      1.43 o
  -6  -2   2       57.02       60.33      1.72 o
  -5  -2   2       73.46       66.26      2.08 o
  -4  -2   2      167.49      193.63      2.52 o
  -3  -2   2      105.10      111.33      1.65 o
  -2  -2   2     1141.81     1173.40     10.95 o
  -1  -2   2       70.65       79.74      0.89 o
   0  -2   2      475.05      550.13      3.78 o
   1  -2   2      136.66      121.06      1.46 o
   2  -2   2       41.03       52.24      0.85 o
   3  -2   2      423.44      431.63      3.38 o
   4  -2   2       65.63       70.16      1.41 o
   5  -2   2       13.14        9.21      0.61 o
   6  -2   2      118.08      119.37      2.54 o
   7  -2   2        2.33        1.42      0.81 o
   8  -2   2        0.12       -0.69      0.95 o
  -8  -1   2       71.23       67.74      2.45 o
  -7  -1   2        4.19        3.50      0.77 o
  -6  -1   2      134.69      123.93      2.58 o
  -5  -1   2        1.65        0.91      0.53 o
  -4  -1   2        0.43        0.30      0.38 o
  -3  -1   2     1811.12     1959.90     15.11 o
  -2  -1   2      390.71      409.11      5.47 o
  -1  -1   2       77.05       82.09      1.02 o
   0  -1   2      125.66      117.94      0.85 o
   2  -1   2      460.93      532.56      5.11 o
   3  -1   2      167.05      178.76      1.86 o
   4  -1   2        1.06        1.19      0.66 o
   5  -1   2      374.80      385.90      4.61 o
   6  -1   2        4.60        4.07      0.71 o
   7  -1   2        0.49        0.68      0.75 o
   8  -1   2       17.91       15.79      1.23 o
  -8   0   2       42.38       41.03      1.98 o
  -7   0   2        0.15       -0.82      0.81 o
  -6   0   2       19.65       17.16      1.03 o
  -5   0   2        4.13        6.33      0.59 o
  -4   0   2      680.23      636.47      5.54 o
  -3   0   2       23.01       34.78      0.90 o
  -2   0   2      349.64      402.04      4.40 o
  -1   0   2     2757.34     2804.24     15.13 o
   0   0   2     1052.35     1041.79      4.41 o
   1   0   2      355.36      343.91      1.93 o
   2   0   2    10727.04    10894.13    103.35 o
   3   0   2        0.08        1.17      0.33 o
   4   0   2      120.65      124.88      1.68 o
   5   0   2      364.15      354.03      3.50 o
   6   0   2       52.84       56.96      1.60 o
   7   0   2        4.29        4.21      0.79 o
   8   0   2       16.02       18.61      1.33 o
  -7   1   2        0.01        0.34      0.82 o
  -6   1   2       64.28       59.70      1.88 o
  -5   1   2        4.50        3.96      0.62 o
  -4   1   2      339.45      342.31      3.07 o
  -3   1   2       91.64       88.50      1.30 o
  -2   1   2       31.51       24.65      0.46 o
  -1   1   2     1243.35     1378.62      8.76 o
   0   1   2      188.11      201.15      1.05 o
   1   1   2     1041.97     1053.95      3.50 o
   2   1   2       79.81       93.90      0.86 o
   3   1   2     3024.82     3258.51     30.04 o
   4   1   2       85.80       87.03      1.50 o
   5   1   2      214.76      209.46      3.17 o
   6   1   2        3.67        2.58      0.68 o
   7   1   2      586.40      567.45      6.38 o
   8   1   2        6.05        5.16      0.86 o
   9   1   2        0.95        2.03      1.00 o
  -7   2   2        0.19        0.91      0.80 o
  -6   2   2      203.71      199.73      3.48 o
  -5   2   2        0.04       -0.59      0.64 o
  -4   2   2       23.45       25.34      0.94 o
  -3   2   2        2.80        3.20      0.39 o
  -2   2   2      693.77      652.95      3.78 o
  -1   2   2       31.43       31.45      0.51 o
   0   2   2       66.30       78.51      0.74 o
   1   2   2      162.08      176.99      0.87 o
   2   2   2      958.25      994.24      5.01 o
   3   2   2      355.97      346.62      2.63 o
   4   2   2        4.89        4.80      0.68 o
   5   2   2      632.16      613.08      5.78 o
   6   2   2      166.01      167.49      3.29 o
   7   2   2       96.68       92.87      2.19 o
   8   2   2       40.59       37.51      1.74 o
   9   2   2        8.64        9.18      1.04 o
  -7   3   2       44.98       50.15      1.99 o
  -6   3   2       41.53       37.41      1.60 o
  -5   3   2      117.47      122.97      2.52 o
  -4   3   2      579.58      568.96      5.94 o
  -3   3   2      147.02      151.19      2.36 o
  -2   3   2      397.52      390.51      2.51 o
  -1   3   2      469.17      542.01      2.82 o
   0   3   2      520.91      495.08      3.78 o
   1   3   2      852.97      876.61      5.27 o
   2   3   2      175.03      157.21      1.23 o
   3   3   2      665.85      728.47      6.32 o
   4   3   2      137.40      131.26      1.79 o
   5   3   2      997.03      942.12      6.77 o
   6   3   2        9.06        9.42      0.81 o
   7   3   2       40.64       35.37      1.44 o
   8   3   2        3.12        3.75      0.84 o
   9   3   2       26.12       30.34      1.58 o
  -6   4   2        1.48        0.85      0.74 o
  -5   4   2       95.42       89.60      2.46 o
  -4   4   2      825.78      831.83      7.34 o
  -3   4   2        2.95        2.60      0.40 o
  -2   4   2       16.37       13.82      0.43 o
  -1   4   2      376.93      394.38      5.05 o
   0   4   2     2838.17     3059.85     14.14 o
   1   4   2       15.89       10.56      0.27 o
   2   4   2      152.50      175.36      1.28 o
   3   4   2      454.24      482.15      4.42 o
   4   4   2       47.45       64.49      1.20 o
   5   4   2      277.61      285.35      3.00 o
   6   4   2        7.76        6.83      0.68 o
   7   4   2      240.41      240.52      3.49 o
   8   4   2        0.57        0.01      0.72 o
   9   4   2      105.74      106.55      2.94 o
  -6   5   2        1.15        1.92      1.50 o
  -5   5   2       87.62       94.66      2.60 o
  -4   5   2        3.50        3.93      0.65 o
  -3   5   2       27.95       29.24      1.15 o
  -2   5   2       52.94       48.12      0.97 o
  -1   5   2        0.98        0.61      0.23 o
   0   5   2       86.92      104.86      1.89 o
   1   5   2        4.70        7.36      0.30 o
   2   5   2      774.27      833.41      4.23 o
   3   5   2       36.52       22.76      0.60 o
   4   5   2      248.31      244.11      2.78 o
   5   5   2      239.20      263.67      2.86 o
   6   5   2      261.85      261.46      3.65 o
   7   5   2       90.59       86.54      2.00 o
   8   5   2        8.67        6.71      0.88 o
   9   5   2       42.70       51.98      2.16 o
  -5   6   2       33.80       37.05      2.75 o
  -4   6   2        0.29        0.75      0.64 o
  -3   6   2       96.55       98.15      2.30 o
  -2   6   2       40.51       38.91      1.12 o
  -1   6   2       51.09       53.43      1.07 o
   0   6   2       32.67       30.43      0.67 o
   1   6   2       48.68       51.25      1.14 o
   2   6   2     1267.26     1264.93      7.14 o
   3   6   2       74.13       80.70      1.49 o
   4   6   2        0.87        1.29      0.39 o
   5   6   2      315.18      314.53      3.32 o
   6   6   2      143.84      124.00      2.42 o
   7   6   2       18.99       16.41      1.28 o
   8   6   2        5.66        5.24      0.77 o
   9   6   2      118.09      128.72      3.15 o
  -4   7   2        0.26        2.14      1.17 o
  -3   7   2      110.49      114.84      4.14 o
  -2   7   2       12.53       10.85      0.87 o
  -1   7   2        3.96        3.73      0.57 o
   0   7   2     1011.51      982.34      6.88 o
   1   7   2       51.91       50.91      1.24 o
   2   7   2       62.65       54.21      1.38 o
   3   7   2       22.08       20.50      0.71 o
   4   7   2      223.87      203.43      2.73 o
   5   7   2       25.01       26.39      1.07 o
   6   7   2       12.29       10.59      0.79 o
   7   7   2       21.62       23.78      1.19 o
   8   7   2       15.35       13.33      1.02 o
   9   7   2       43.07       46.95      1.94 o
  -3   8   2       26.98       29.43      2.69 o
  -2   8   2        0.72        0.78      1.28 o
  -1   8   2        5.07        5.97      0.68 o
   0   8   2       55.95       56.14      1.58 o
   1   8   2       60.45       60.28      1.69 o
   2   8   2       74.67       80.50      1.69 o
   3   8   2        0.51       -0.02      0.55 o
   4   8   2      157.61      148.12      2.89 o
   5   8   2       21.38       21.21      1.15 o
   6   8   2       65.24       71.72      2.00 o
   7   8   2       55.43       52.44      1.78 o
   8   8   2       66.65       68.44      2.15 o
  -2   9   2        4.78        4.02      1.36 o
  -1   9   2      120.14      124.78      5.04 o
   0   9   2        3.68        3.24      0.89 o
   1   9   2        0.84        0.44      0.48 o
   2   9   2       28.99       30.26      1.32 o
   3   9   2       29.50       28.63      1.25 o
   4   9   2        2.76        1.64      0.60 o
   5   9   2       26.67       22.24      1.29 o
   6   9   2      315.40      309.36      4.51 o
   7   9   2       16.17       19.32      1.28 o
   8   9   2        7.84        6.41      1.00 o
  -1  10   2       33.52       32.60      2.81 o
   0  10   2        2.01        2.37      1.60 o
   1  10   2      129.69      127.35      5.15 o
   2  10   2       56.86       60.75      2.27 o
   3  10   2       98.93       95.57      2.36 o
   4  10   2       54.46       50.78      1.77 o
   5  10   2        4.57        3.16      0.71 o
   6  10   2       60.04       63.76      2.21 o
   7  10   2        0.00       -0.15      0.79 o
   0  11   2        4.19        5.54      2.19 o
   1  11   2       57.18       62.61      3.51 o
   2  11   2        0.00       -2.18      1.58 o
   3  11   2       74.21       78.06      3.73 o
   4  11   2       27.43       31.36      1.86 o
   5  11   2       14.90       16.71      1.21 o
   6  11   2        4.60        4.34      0.85 o
  -4 -10   3        1.06        2.15      0.88 o
  -3 -10   3       54.29       48.76      2.02 o
  -2 -10   3       19.33       17.54      1.27 o
  -1 -10   3        0.76        1.16      0.79 o
   0 -10   3        8.05        8.38      1.05 o
  -5  -9   3       38.17       46.22      2.18 o
  -4  -9   3       28.24       30.90      1.66 o
  -3  -9   3       17.28       15.93      1.23 o
  -2  -9   3       48.14       47.44      1.93 o
  -1  -9   3        5.04        3.83      0.82 o
   0  -9   3       12.89       13.10      1.10 o
   1  -9   3        7.42        7.11      0.90 o
   2  -9   3       60.64       59.70      2.24 o
  -6  -8   3       76.83       86.67      3.37 o
  -5  -8   3       42.26       44.51      2.69 o
  -4  -8   3       75.53       77.29      2.37 o
  -3  -8   3       46.99       41.54      1.59 o
  -2  -8   3       54.91       56.01      1.93 o
  -1  -8   3        3.36        2.92      0.61 o
   0  -8   3       14.97       12.94      0.92 o
   1  -8   3        5.76        4.68      0.80 o
   2  -8   3       15.77       16.53      1.24 o
   3  -8   3      150.18      156.11      3.40 o
  -7  -7   3       15.60       17.82      1.41 o
  -6  -7   3       31.59       32.06      1.68 o
  -5  -7   3       63.38       62.49      2.19 o
  -4  -7   3       33.18       32.30      1.35 o
  -3  -7   3        0.21       -0.47      0.55 o
  -2  -7   3      103.44      106.45      2.01 o
  -1  -7   3       14.42       13.27      0.78 o
   0  -7   3        2.45        2.64      0.54 o
   1  -7   3        8.03        5.95      0.72 o
   2  -7   3       21.55       21.88      1.19 o
   3  -7   3        0.51        0.59      0.60 o
   4  -7   3       59.41       56.37      2.28 o
  -7  -6   3      216.02      242.85      4.14 o
  -6  -6   3        5.40        6.63      0.93 o
  -5  -6   3      143.45      146.37      2.82 o
  -4  -6   3       17.66       15.11      0.97 o
  -3  -6   3      225.26      229.03      2.78 o
  -2  -6   3        2.15        3.35      0.54 o
  -1  -6   3       93.30       97.09      1.56 o
   0  -6   3      114.07      103.64      1.68 o
   1  -6   3        0.06        1.55      0.58 o
   2  -6   3       19.14       18.53      0.97 o
   3  -6   3       37.09       37.01      1.23 o
   4  -6   3       58.95       59.72      1.94 o
   5  -6   3       12.90       13.20      1.19 o
  -7  -5   3        9.61        8.73      1.04 o
  -6  -5   3        0.79        0.05      0.78 o
  -5  -5   3        8.39        6.36      0.83 o
  -4  -5   3      553.51      534.84      5.28 o
  -3  -5   3       55.84       57.07      1.59 o
  -2  -5   3       82.51       84.35      1.51 o
  -1  -5   3       48.43       46.64      1.02 o
   0  -5   3      813.44      837.94      5.80 o
   1  -5   3      145.52      151.80      1.88 o
   2  -5   3       10.42        8.94      0.62 o
   3  -5   3        1.80        3.05      0.53 o
   4  -5   3        4.50        4.76      0.66 o
   5  -5   3      126.21      121.05      3.20 o
   6  -5   3        0.96        1.68      0.90 o
  -7  -4   3       10.43       11.46      1.04 o
  -6  -4   3       18.05       17.18      1.13 o
  -5  -4   3      223.39      219.50      3.52 o
  -4  -4   3      400.29      383.28      4.54 o
  -3  -4   3      206.66      183.73      2.47 o
  -2  -4   3      119.56      113.80      1.92 o
  -1  -4   3      172.60      165.18      2.03 o
   0  -4   3       54.46       46.93      0.84 o
   1  -4   3      208.30      210.92      2.28 o
   2  -4   3      127.79      110.61      1.56 o
   3  -4   3        2.18        2.46      0.46 o
   4  -4   3        0.62        0.33      0.61 o
   5  -4   3        9.59        8.10      0.86 o
   6  -4   3      213.56      222.86      3.96 o
   7  -4   3        0.11        0.86      1.00 o
  -7  -3   3       54.26       52.70      1.99 o
  -6  -3   3       36.79       39.08      1.46 o
  -5  -3   3      325.27      312.26      3.82 o
  -4  -3   3       27.82       29.56      0.99 o
  -3  -3   3      161.61      154.25      2.19 o
  -2  -3   3       95.37       83.87      1.47 o
  -1  -3   3      276.73      263.17      2.83 o
   0  -3   3       25.68       25.18      0.63 o
   1  -3   3       12.39       16.98      0.75 o
   2  -3   3      364.61      364.44      3.11 o
   3  -3   3        0.02       -0.27      0.39 o
   4  -3   3      211.06      203.30      2.98 o
   5  -3   3       17.90       17.61      0.96 o
   6  -3   3       33.52       37.27      1.49 o
   7  -3   3        5.77        4.90      0.89 o
  -7  -2   3      170.14      167.77      3.62 o
  -6  -2   3        6.14        5.48      0.83 o
  -5  -2   3       38.90       42.65      1.46 o
  -4  -2   3      159.83      159.40      2.51 o
  -3  -2   3      752.14      696.03      5.24 o
  -2  -2   3        0.15        0.28      0.34 o
  -1  -2   3      379.28      380.57      3.09 o
   0  -2   3        7.52        7.40      0.33 o
   1  -2   3      568.56      588.30      3.80 o
   2  -2   3      291.44      288.61      2.58 o
   3  -2   3        0.67        0.76      0.34 o
   4  -2   3      125.82      118.69      1.94 o
   5  -2   3        2.83        1.87      0.52 o
   6  -2   3        1.39        1.95      0.71 o
   7  -2   3        8.69        7.39      0.91 o
   8  -2   3       22.40       21.83      1.50 o
  -7  -1   3        5.34        4.42      0.95 o
  -6  -1   3      267.87      248.86      4.30 o
  -5  -1   3      305.67      293.36      4.03 o
  -4  -1   3      194.97      187.29      2.77 o
  -3  -1   3      135.68      130.20      2.08 o
  -2  -1   3      242.19      281.19      2.62 o
  -1  -1   3     1405.72     1462.59     13.26 o
   0  -1   3      186.38      183.73      1.77 o
   1  -1   3      756.03      791.28      6.86 o
   2  -1   3      175.32      171.16      1.58 o
   3  -1   3     1137.96     1120.91      6.56 o
   4  -1   3      118.22      104.06      2.05 o
   5  -1   3       49.77       60.89      1.33 o
   6  -1   3       28.43       29.09      1.63 o
   7  -1   3        0.57        0.46      0.79 o
   8  -1   3        0.18       -0.52      0.78 o
  -7   0   3       15.65       15.09      1.22 o
  -6   0   3       88.21       85.77      2.28 o
  -5   0   3      331.24      326.35      3.61 o
  -4   0   3      130.64      118.23      1.72 o
  -3   0   3       74.88       70.62      1.38 o
  -2   0   3      505.57      512.53      4.57 o
  -1   0   3      305.83      294.51      2.96 o
   0   0   3      406.49      414.73      2.63 o
   1   0   3      346.40      352.82      2.91 o
   2   0   3       82.29       82.42      1.04 o
   3   0   3        2.60        2.22      0.33 o
   4   0   3      634.90      675.47      6.76 o
   5   0   3       12.05       11.22      0.70 o
   6   0   3      132.82      132.86      2.44 o
   7   0   3       12.82        8.95      0.96 o
   8   0   3       15.19       12.97      1.11 o
  -7   1   3        5.09        4.72      1.23 o
  -6   1   3      245.76      231.01      3.78 o
  -5   1   3       62.44       60.65      1.61 o
  -4   1   3       73.13       68.80      1.63 o
  -3   1   3      402.50      418.25      3.36 o
  -2   1   3       19.26       16.85      0.47 o
  -1   1   3       93.70      114.51      1.16 o
   0   1   3      291.00      294.33      2.36 o
   1   1   3     3780.27     3864.98     23.95 o
   2   1   3      159.92      171.54      1.93 o
   3   1   3        7.81        9.24      0.46 o
   4   1   3      590.09      595.93      4.31 o
   5   1   3      353.03      377.55      4.00 o
   6   1   3        1.40        2.45      0.79 o
   7   1   3        1.81        2.60      0.70 o
   8   1   3       52.79       51.85      2.16 o
   9   1   3        0.86        2.01      0.90 o
  -7   2   3        0.05        0.79      0.88 o
  -6   2   3       38.35       39.56      1.62 o
  -5   2   3       13.38       11.47      0.83 o
  -4   2   3      618.87      586.94      4.62 o
  -3   2   3       31.70       31.53      0.77 o
  -2   2   3      176.11      174.80      3.23 o
  -1   2   3      398.50      383.22      2.57 o
   0   2   3      446.50      463.40      4.70 o
   1   2   3     1458.95     1513.84      8.85 o
   2   2   3      532.08      561.74      3.86 o
   3   2   3      623.15      616.40      4.64 o
   4   2   3       33.13       39.56      1.00 o
   5   2   3      253.62      248.56      3.11 o
   6   2   3        5.84        6.46      0.81 o
   7   2   3       26.82       24.93      1.32 o
   8   2   3        2.10        2.50      0.79 o
   9   2   3        0.00       -1.47      0.98 o
  -6   3   3       22.94       23.45      1.50 o
  -5   3   3      143.87      141.40      2.73 o
  -4   3   3      178.68      168.43      2.72 o
  -3   3   3        0.02        0.37      0.51 o
  -2   3   3      441.15      405.06      7.29 o
  -1   3   3     1703.81     1791.08      7.28 o
   0   3   3     2000.32     2153.28     27.45 o
   1   3   3      279.48      329.29      2.59 o
   2   3   3       12.75       14.64      0.32 o
   3   3   3      342.07      327.25      2.29 o
   4   3   3      625.13      668.69      4.62 o
   5   3   3       66.87       72.46      1.61 o
   6   3   3        7.35        5.82      0.77 o
   7   3   3      304.30      286.28      4.02 o
   8   3   3       64.43       71.36      2.08 o
   9   3   3       45.20       43.78      2.04 o
  -6   4   3       64.41       71.10      3.46 o
  -5   4   3        6.67        6.26      0.76 o
  -4   4   3        8.93        9.38      0.96 o
  -3   4   3        3.94        5.99      0.83 o
  -2   4   3      594.12      539.73      5.07 o
  -1   4   3      417.33      429.20      2.70 o
   0   4   3      198.25      202.71      2.71 o
   1   4   3       19.39       10.51      0.26 o
   2   4   3      489.84      516.60      3.42 o
   3   4   3       66.62       57.22      0.76 o
   4   4   3        6.44        6.55      0.45 o
   5   4   3     1357.44     1369.56      8.49 o
   6   4   3        0.11       -0.06      0.53 o
   7   4   3        9.82        8.87      0.88 o
   8   4   3        0.03       -1.03      0.76 o
   9   4   3      100.06      108.27      2.93 o
  -5   5   3       12.72       11.37      1.95 o
  -4   5   3      246.13      246.89      3.91 o
  -3   5   3        6.69        6.65      0.69 o
  -2   5   3      275.09      278.22      2.43 o
  -1   5   3        7.62        7.55      0.31 o
   0   5   3      654.57      675.42      3.54 o
   1   5   3      320.67      322.39      1.83 o
   2   5   3      202.19      205.54      2.08 o
   3   5   3      214.93      219.39      1.71 o
   4   5   3       15.86       15.17      0.62 o
   5   5   3      444.28      420.98      3.89 o
   6   5   3       56.87       54.30      1.42 o
   7   5   3        6.17        6.01      0.69 o
   8   5   3       96.01       96.46      2.34 o
   9   5   3       28.30       31.22      1.56 o
  -5   6   3       47.88       56.50      3.41 o
  -4   6   3      107.37      109.66      4.35 o
  -3   6   3       39.02       37.85      2.07 o
  -2   6   3       90.52       88.35      1.69 o
  -1   6   3       13.20       13.09      0.53 o
   0   6   3      439.19      437.92      3.43 o
   1   6   3      364.59      389.98      4.24 o
   2   6   3        8.60        8.38      0.42 o
   3   6   3       60.68       49.13      1.03 o
   4   6   3      218.04      217.65      2.36 o
   5   6   3      268.64      257.69      3.16 o
   6   6   3       36.24       34.13      1.11 o
   7   6   3       23.77       26.03      1.21 o
   8   6   3        0.02        0.52      0.68 o
   9   6   3        2.02        0.28      0.80 o
  -4   7   3       26.56       24.87      2.33 o
  -3   7   3       42.11       36.73      2.51 o
  -2   7   3      363.77      352.06      7.10 o
  -1   7   3       53.05       54.42      1.34 o
   0   7   3      190.35      191.36      2.28 o
   1   7   3       81.74       82.63      1.10 o
   2   7   3     2670.02     2665.43     17.80 o
   3   7   3       10.81        7.48      0.47 o
   4   7   3      180.57      174.29      2.40 o
   5   7   3        0.73       -0.17      0.54 o
   6   7   3      237.92      215.66      3.12 o
   7   7   3       26.03       26.46      1.28 o
   8   7   3        2.22        0.22      0.74 o
   9   7   3       31.60       39.06      1.73 o
  -3   8   3       36.84       36.70      3.18 o
  -2   8   3        3.21        6.03      1.50 o
  -1   8   3       72.24       59.49      2.32 o
   0   8   3       52.21       51.17      1.82 o
   1   8   3        0.04        0.31      0.43 o
   2   8   3       25.26       27.18      0.93 o
   3   8   3      925.24      903.65      7.29 o
   4   8   3       14.20       13.17      0.89 o
   5   8   3      250.66      243.37      3.19 o
   6   8   3      188.32      178.23      2.90 o
   7   8   3       38.35       29.28      1.36 o
   8   8   3       18.62       17.49      1.26 o
  -2   9   3        4.65        4.33      1.61 o
  -1   9   3       14.51       14.15      1.69 o
   0   9   3      349.52      359.15      7.29 o
   1   9   3       96.20       96.14      3.25 o
   2   9   3        0.02        0.69      0.48 o
   3   9   3      193.93      197.27      3.09 o
   4   9   3      606.02      590.65      6.02 o
   5   9   3       12.93       13.67      0.95 o
   6   9   3        0.65        0.09      0.69 o
   7   9   3       23.02       23.70      1.30 o
   8   9   3       84.35       84.21      2.37 o
  -1  10   3       36.76       45.47      2.97 o
   0  10   3      123.16      132.48      6.33 o
   1  10   3       13.95       12.25      1.70 o
   2  10   3        6.82        4.02      1.21 o
   3  10   3       14.64       14.03      1.88 o
   4  10   3       91.86       96.85      2.36 o
   5  10   3       12.66       11.67      1.03 o
   6  10   3       17.43       20.01      1.33 o
   7  10   3       22.50       18.56      1.25 o
   1  11   3       10.77        7.40      1.82 o
   2  11   3       14.53       16.89      1.88 o
   3  11   3        1.14       -0.17      1.21 o
   4  11   3        5.89        5.76      1.56 o
   5  11   3       15.01       13.44      3.02 o
   6  11   3      202.34      221.15      4.37 o
  -4  -9   4        0.49        1.03      0.78 o
  -3  -9   4       10.01        8.71      1.04 o
  -2  -9   4      102.59      108.02      2.95 o
  -1  -9   4        0.06       -0.39      0.76 o
   0  -9   4       56.62       56.50      2.15 o
   1  -9   4       19.43       20.19      1.43 o
  -5  -8   4        3.71        2.55      0.92 o
  -4  -8   4       80.04       91.46      2.88 o
  -3  -8   4       30.16       29.44      1.52 o
  -2  -8   4       22.05       20.25      1.17 o
  -1  -8   4        0.10       -1.04      0.69 o
   0  -8   4        0.26        0.18      0.64 o
   1  -8   4      124.30      126.81      2.74 o
   2  -8   4        1.90        0.38      0.81 o
   3  -8   4        1.09        1.24      0.74 o
  -6  -7   4        0.38        0.91      1.02 o
  -5  -7   4       28.10       34.03      1.70 o
  -4  -7   4       74.23       70.02      2.20 o
  -3  -7   4        0.00        0.12      0.57 o
  -2  -7   4        0.08        0.55      0.55 o
  -1  -7   4        4.16        3.23      0.65 o
   0  -7   4       22.42       22.88      1.10 o
   1  -7   4        5.88        5.73      0.73 o
   2  -7   4       23.58       20.82      1.13 o
   3  -7   4       40.19       38.77      1.58 o
   4  -7   4       11.47       12.65      1.23 o
  -6  -6   4       69.10       75.87      2.23 o
  -5  -6   4       13.87       15.68      1.08 o
  -4  -6   4       80.58       77.10      1.89 o
  -3  -6   4       59.16       59.14      1.55 o
  -2  -6   4      212.36      214.77      2.69 o
  -1  -6   4        7.46        6.58      0.71 o
   0  -6   4       70.90       68.81      1.60 o
   1  -6   4        1.28        0.19      0.60 o
   2  -6   4       38.14       39.23      1.39 o
   3  -6   4       72.61       77.05      1.90 o
   4  -6   4        5.82        4.59      0.80 o
   5  -6   4        1.09        2.30      1.11 o
  -7  -5   4       36.63       37.15      1.76 o
  -6  -5   4       15.18       17.52      1.43 o
  -5  -5   4        0.88        0.73      0.73 o
  -4  -5   4       87.67       87.53      2.12 o
  -3  -5   4        0.55        0.07      0.67 o
  -2  -5   4     1126.53     1148.49      7.97 o
  -1  -5   4       63.77       58.97      1.21 o
   0  -5   4       36.80       38.23      1.09 o
   1  -5   4        2.71        2.19      0.61 o
   2  -5   4      231.71      224.77      3.07 o
   3  -5   4        0.01       -0.21      0.54 o
   4  -5   4       12.04       11.43      0.88 o
   5  -5   4       53.29       53.91      2.05 o
   6  -5   4        0.21        1.79      0.93 o
  -7  -4   4      129.30      139.67      3.48 o
  -6  -4   4        2.19        3.67      0.81 o
  -5  -4   4        0.35        1.63      0.68 o
  -4  -4   4      398.13      388.53      4.49 o
  -3  -4   4        2.15        1.55      0.78 o
  -2  -4   4        1.14        1.03      0.52 o
  -1  -4   4      192.13      177.79      2.16 o
   0  -4   4      352.59      329.26      3.56 o
   1  -4   4      107.33      106.81      1.86 o
   2  -4   4       69.47       63.17      1.52 o
   3  -4   4        8.25        7.40      0.62 o
   4  -4   4       36.89       34.61      1.27 o
   5  -4   4       13.87       17.72      1.12 o
   6  -4   4        1.81        1.75      0.85 o
   7  -4   4       20.24       20.38      1.58 o
  -7  -3   4       22.87       22.90      1.48 o
  -6  -3   4       11.17       10.76      0.95 o
  -5  -3   4       28.12       31.31      1.44 o
  -4  -3   4       60.17       55.47      1.85 o
  -3  -3   4       39.08       43.11      1.14 o
  -2  -3   4       34.85       33.94      1.10 o
  -1  -3   4      224.03      230.00      2.41 o
   0  -3   4      166.37      154.64      1.85 o
   1  -3   4       28.63       33.38      1.03 o
   2  -3   4      150.65      142.19      2.00 o
   3  -3   4        1.14        1.42      0.41 o
   4  -3   4      153.29      159.01      2.68 o
   5  -3   4       23.84       24.58      1.11 o
   6  -3   4        2.37        2.08      0.82 o
   7  -3   4       31.56       36.73      1.77 o
  -7  -2   4       40.68       31.89      1.65 o
  -6  -2   4       11.53        9.85      1.04 o
  -5  -2   4      144.92      133.52      2.70 o
  -4  -2   4        0.04        0.97      0.62 o
  -3  -2   4       12.08       11.90      0.80 o
  -2  -2   4     1057.31     1120.77      7.47 o
  -1  -2   4      528.69      500.15      4.00 o
   0  -2   4      104.69       98.48      1.70 o
   1  -2   4       19.87       16.60      0.55 o
   2  -2   4     3322.00     3427.88     16.82 o
   3  -2   4       75.17       82.31      1.32 o
   4  -2   4       26.02       27.21      1.03 o
   5  -2   4        0.03        1.38      0.61 o
   6  -2   4       92.71       93.91      2.30 o
   7  -2   4        5.24        8.43      1.03 o
   8  -2   4        0.36       -0.07      0.95 o
  -7  -1   4       62.71       64.46      2.61 o
  -6  -1   4        0.41        0.54      0.69 o
  -5  -1   4       42.65       40.12      1.49 o
  -4  -1   4        0.07        0.68      0.61 o
  -3  -1   4      656.46      617.21      5.38 o
  -2  -1   4       15.28       21.14      0.76 o
  -1  -1   4      255.23      305.83      2.50 o
   0  -1   4      550.47      572.26      4.39 o
   1  -1   4       39.72       51.16      0.76 o
   2  -1   4      428.01      382.77      2.53 o
   3  -1   4     2514.02     2474.81     12.60 o
   4  -1   4        8.04        8.44      0.57 o
   5  -1   4        2.50        4.17      0.86 o
   6  -1   4      131.42      132.26      2.32 o
   7  -1   4        7.50        7.62      0.89 o
   8  -1   4        1.36        1.24      0.87 o
  -7   0   4       66.02       77.08      2.52 o
  -6   0   4        8.06        9.55      0.99 o
  -5   0   4      109.02       98.12      2.40 o
  -4   0   4        5.97        4.98      0.64 o
  -3   0   4      528.91      531.63      4.91 o
  -2   0   4       45.50       42.67      1.16 o
  -1   0   4       13.78       26.66      0.69 o
   0   0   4      857.57      897.31      5.32 o
   1   0   4        2.70        4.79      0.27 o
   2   0   4      554.85      567.51      3.87 o
   3   0   4        0.13        0.53      0.28 o
   4   0   4     2298.56     2278.10     17.26 o
   5   0   4       39.30       35.65      1.07 o
   6   0   4       10.78        6.78      0.74 o
   7   0   4        2.59        1.84      0.92 o
   8   0   4      171.98      177.51      3.66 o
  -7   1   4       18.04       18.70      1.38 o
  -6   1   4       11.52       12.12      1.11 o
  -5   1   4      130.48      124.96      2.71 o
  -4   1   4       19.97       18.06      0.97 o
  -3   1   4       49.52       54.41      1.20 o
  -2   1   4        6.32        8.20      0.49 o
  -1   1   4      376.05      351.78      2.06 o
   0   1   4        7.59        8.00      0.25 o
   1   1   4       60.75       62.33      0.60 o
   2   1   4      144.00      146.79      1.45 o
   3   1   4      227.15      204.01      2.50 o
   4   1   4       27.45       21.96      1.09 o
   5   1   4       45.28       49.64      1.25 o
   6   1   4      174.01      166.58      2.84 o
   7   1   4       75.36       76.59      2.04 o
   8   1   4       41.19       45.27      2.03 o
   9   1   4       44.27       49.48      2.34 o
  -6   2   4      159.00      166.90      3.27 o
  -5   2   4        5.13        5.18      0.70 o
  -4   2   4       73.36       73.94      1.81 o
  -3   2   4      427.95      417.63      4.60 o
  -2   2   4      354.75      346.70      4.14 o
  -1   2   4      560.82      567.49      3.12 o
   0   2   4       90.04      101.75      0.96 o
   1   2   4      448.39      429.10      2.69 o
   2   2   4      391.91      383.30      2.43 o
   3   2   4      458.77      443.66      3.17 o
   4   2   4       69.48       66.02      1.22 o
   5   2   4       17.81       13.91      0.76 o
   6   2   4      329.93      322.85      3.98 o
   7   2   4        0.95        0.18      0.70 o
   8   2   4       45.55       45.22      2.00 o
   9   2   4        0.61       -0.15      1.01 o
  -6   3   4       54.93       48.86      2.86 o
  -5   3   4        3.94        4.67      0.66 o
  -4   3   4      192.08      185.12      2.90 o
  -3   3   4     1700.01     1690.85     10.24 o
  -2   3   4        3.01        3.35      0.42 o
  -1   3   4        4.64        7.52      0.29 o
   0   3   4      105.04      115.45      1.44 o
   1   3   4     3133.47     3413.67     35.99 o
   2   3   4       30.61       36.47      0.50 o
   3   3   4       59.41       59.94      0.81 o
   4   3   4      120.57      112.07      1.54 o
   5   3   4       20.77       24.23      0.89 o
   6   3   4      205.23      207.41      2.94 o
   7   3   4        1.23        1.05      0.93 o
   8   3   4       70.53       70.06      2.08 o
   9   3   4        0.06       -0.96      0.90 o
  -5   4   4        0.17        0.43      1.15 o
  -4   4   4      145.93      147.10      2.59 o
  -3   4   4      114.12      110.88      1.86 o
  -2   4   4      192.61      191.82      3.08 o
  -1   4   4       96.82       88.99      1.90 o
   0   4   4        1.85        0.53      0.36 o
   1   4   4       14.74       27.23      0.73 o
   2   4   4       95.47      119.13      0.93 o
   3   4   4      354.92      373.30      2.31 o
   4   4   4       32.17       27.85      0.82 o
   5   4   4      171.40      165.14      2.13 o
   6   4   4      230.96      239.05      3.04 o
   7   4   4      273.39      277.86      3.37 o
   8   4   4       52.85       53.23      1.73 o
   9   4   4        3.05        2.02      0.87 o
  -5   5   4        1.77        2.15      1.16 o
  -4   5   4      138.72      139.80      4.27 o
  -3   5   4        8.81        7.48      0.94 o
  -2   5   4       64.26       61.39      1.24 o
  -1   5   4      129.71      130.22      1.65 o
   0   5   4      497.28      518.40      5.21 o
   1   5   4       70.64       63.07      1.33 o
   2   5   4      233.50      257.89      1.59 o
   3   5   4     1392.55     1420.35      6.22 o
   4   5   4       34.57       37.80      0.90 o
   5   5   4        0.01        0.08      0.51 o
   6   5   4      154.46      148.47      2.38 o
   7   5   4       65.16       58.00      1.59 o
   8   5   4       42.98       42.02      1.64 o
   9   5   4        6.12        5.44      0.87 o
  -4   6   4        0.11       -1.60      1.46 o
  -3   6   4        1.09        1.84      1.14 o
  -2   6   4      415.35      421.82      6.03 o
  -1   6   4       48.95       50.83      1.37 o
   0   6   4       16.12       16.78      0.39 o
   1   6   4      500.26      418.76      5.17 o
   2   6   4       76.33       79.28      0.91 o
   3   6   4       31.99       28.87      0.62 o
   4   6   4       34.80       35.11      0.88 o
   5   6   4      196.45      187.21      2.18 o
   6   6   4       23.75       22.31      0.98 o
   7   6   4        0.12        0.35      0.59 o
   8   6   4       12.65       14.26      1.01 o
   9   6   4        8.75        6.99      0.93 o
  -4   7   4       94.40      105.06      4.55 o
  -3   7   4        2.46        3.47      1.47 o
  -2   7   4      105.25      112.61      4.02 o
  -1   7   4        5.49        2.84      0.89 o
   0   7   4       32.77       30.57      1.68 o
   1   7   4      196.04      205.84      2.19 o
   2   7   4       21.97       19.79      0.93 o
   3   7   4       62.03       69.19      1.04 o
   4   7   4       41.45       43.01      1.21 o
   5   7   4      221.95      210.67      2.97 o
   6   7   4       86.29       80.32      2.04 o
   7   7   4       37.82       37.10      1.42 o
   8   7   4       40.23       38.31      1.57 o
   9   7   4       44.34       42.73      1.83 o
  -3   8   4        0.98        0.99      1.28 o
  -2   8   4        6.53        8.00      1.40 o
  -1   8   4       14.73       12.43      1.43 o
   0   8   4      129.27      135.73      3.63 o
   1   8   4        7.72        7.73      1.09 o
   2   8   4        5.06        4.94      0.63 o
   3   8   4      130.43      145.00      2.30 o
   4   8   4       47.03       42.00      1.28 o
   5   8   4       44.70       42.42      1.36 o
   6   8   4       32.36       32.71      1.25 o
   7   8   4      201.98      218.71      3.40 o
   8   8   4        7.69        9.85      0.93 o
  -2   9   4      126.89      133.74      6.51 o
  -1   9   4        1.85        1.51      1.33 o
   0   9   4      135.51      124.79      4.36 o
   1   9   4        0.12       -0.02      0.93 o
   2   9   4      278.52      272.85      7.11 o
   3   9   4       18.86       18.18      1.13 o
   4   9   4      175.69      177.58      2.91 o
   5   9   4      107.45      103.91      2.30 o
   6   9   4        0.04        0.30      0.62 o
   7   9   4       46.74       48.39      1.73 o
   8   9   4        6.57        5.27      0.83 o
  -1  10   4       36.70       38.78      3.11 o
   0  10   4        1.61        3.32      1.81 o
   1  10   4        1.26        0.24      1.20 o
   2  10   4      208.23      217.02      6.03 o
   3  10   4        8.75        7.20      1.36 o
   4  10   4       32.79       36.18      2.49 o
   5  10   4       14.47       15.53      1.43 o
   6  10   4       19.25       22.73      1.28 o
   7  10   4        6.66        6.33      0.82 o
   1  11   4       22.20       30.13      2.98 o
   2  11   4        0.93       -1.55      1.39 o
   3  11   4        0.06        1.14      1.35 o
   4  11   4       23.54       21.90      2.47 o
   5  11   4       73.43       86.52      4.05 o
   6  11   4       28.74       29.15      2.57 o
  -2  -9   5       11.73       12.62      1.39 o
  -1  -9   5        6.58        6.73      1.10 o
   0  -9   5        0.96        1.16      0.86 o
  -4  -8   5        4.53        3.99      0.96 o
  -3  -8   5       13.55       13.32      1.29 o
  -2  -8   5        9.42       11.60      1.21 o
  -1  -8   5       18.50       17.05      1.29 o
   0  -8   5        3.08        1.86      0.67 o
   1  -8   5        0.30       -0.09      0.72 o
   2  -8   5        2.07        1.91      0.99 o
  -5  -7   5        0.05        0.54      0.87 o
  -4  -7   5       18.23       19.94      1.47 o
  -3  -7   5        0.28       -0.11      0.67 o
  -2  -7   5       88.12       91.67      2.15 o
  -1  -7   5        0.01       -0.73      0.66 o
   0  -7   5       14.41       14.49      0.98 o
   1  -7   5       38.06       38.53      1.55 o
   2  -7   5        0.25        0.78      0.63 o
   3  -7   5        4.26        4.21      0.72 o
   4  -7   5        2.87        3.81      0.98 o
  -6  -6   5        7.77        9.15      1.15 o
  -5  -6   5       19.18       16.98      1.22 o
  -4  -6   5        0.36        0.47      0.67 o
  -3  -6   5      231.36      227.80      3.56 o
  -2  -6   5       76.39       80.38      1.90 o
  -1  -6   5        1.05        1.45      0.54 o
   0  -6   5       12.70       14.46      0.89 o
   1  -6   5      148.28      157.10      2.94 o
   2  -6   5       15.60       14.72      0.99 o
   3  -6   5        0.08        0.33      0.61 o
   4  -6   5        0.11        0.38      0.69 o
   5  -6   5        0.48       -0.13      0.95 o
  -6  -5   5        6.73        5.99      1.26 o
  -5  -5   5        7.66        5.96      0.83 o
  -4  -5   5      126.85      126.65      2.54 o
  -3  -5   5      172.29      171.98      2.64 o
  -2  -5   5      201.13      205.54      2.75 o
  -1  -5   5       24.65       21.65      0.94 o
   0  -5   5       91.61       96.68      1.89 o
   1  -5   5       52.56       52.48      1.63 o
   2  -5   5       63.79       63.25      1.73 o
   3  -5   5       12.11       11.42      0.85 o
   4  -5   5        2.68        0.58      0.71 o
   5  -5   5        0.02       -0.74      0.85 o
   6  -5   5        0.67        2.15      0.98 o
  -6  -4   5       22.41       20.58      1.35 o
  -5  -4   5       36.97       34.07      1.55 o
  -4  -4   5      217.51      207.46      3.30 o
  -3  -4   5        5.97        5.94      0.79 o
  -2  -4   5        7.40        8.05      0.76 o
  -1  -4   5      113.70      107.70      1.52 o
   0  -4   5       46.61       41.48      1.10 o
   1  -4   5        0.05       -0.75      0.50 o
   2  -4   5        8.92        7.86      0.71 o
   3  -4   5      191.67      194.85      2.90 o
   4  -4   5        0.41       -0.10      0.55 o
   5  -4   5       21.45       20.03      1.36 o
   6  -4   5        4.92        4.83      0.97 o
  -6  -3   5       95.04       91.39      2.57 o
  -5  -3   5        0.06       -1.15      0.77 o
  -4  -3   5       15.01       15.81      1.02 o
  -3  -3   5      177.16      180.59      2.91 o
  -2  -3   5      520.87      499.98      4.22 o
  -1  -3   5       10.38       10.21      0.56 o
   0  -3   5      115.70      113.83      2.02 o
   1  -3   5       13.90       14.33      0.65 o
   2  -3   5      117.68      117.41      1.90 o
   3  -3   5       75.86       70.40      1.41 o
   4  -3   5       20.98       22.28      1.01 o
   5  -3   5       24.89       24.28      1.12 o
   6  -3   5        3.53        2.98      0.98 o
   7  -3   5        0.78        1.76      0.99 o
  -6  -2   5        0.42       -0.56      0.74 o
  -5  -2   5      213.02      195.91      3.30 o
  -4  -2   5      249.91      240.43      3.58 o
  -3  -2   5       82.74       74.51      1.93 o
  -2  -2   5      204.87      194.15      2.04 o
  -1  -2   5       10.29       13.84      0.56 o
   0  -2   5      630.60      636.16      4.24 o
   1  -2   5       69.18       60.93      1.02 o
   2  -2   5      543.77      542.22      3.77 o
   3  -2   5       28.14       25.22      0.72 o
   4  -2   5      135.58      140.49      2.30 o
   5  -2   5       20.81       22.35      1.10 o
   6  -2   5       16.35       17.36      1.18 o
   7  -2   5       10.87       11.53      1.10 o
  -6  -1   5       29.63       29.61      1.56 o
  -5  -1   5       65.13       69.42      2.00 o
  -4  -1   5      447.63      413.39      4.73 o
  -3  -1   5       88.08       81.18      1.86 o
  -2  -1   5       28.69       30.83      1.00 o
  -1  -1   5      324.07      318.44      2.93 o
   0  -1   5       45.77       40.45      0.77 o
   1  -1   5      335.89      347.97      2.44 o
   2  -1   5      143.12      140.10      1.51 o
   3  -1   5        3.12        2.67      0.44 o
   4  -1   5       30.89       31.45      0.96 o
   5  -1   5      364.74      348.14      4.27 o
   6  -1   5        0.01        0.82      0.67 o
   7  -1   5       15.01       18.22      1.46 o
   8  -1   5        5.46        4.96      1.00 o
  -6   0   5        0.45        0.88      0.80 o
  -5   0   5      215.91      203.19      3.60 o
  -4   0   5       25.63       27.27      1.19 o
  -3   0   5      148.22      135.60      2.36 o
  -2   0   5      210.94      228.63      2.83 o
  -1   0   5       80.91       75.95      1.34 o
   0   0   5      162.67      165.92      1.87 o
   1   0   5        2.06        0.33      0.23 o
   2   0   5     1770.28     1765.33     19.02 o
   3   0   5       24.70       24.09      0.85 o
   4   0   5        5.74        4.93      0.75 o
   5   0   5      155.96      146.38      2.55 o
   6   0   5      383.51      389.88      4.30 o
   7   0   5        0.15        2.03      0.81 o
   8   0   5        0.42        2.05      0.87 o
  -6   1   5        1.17        1.26      0.71 o
  -5   1   5        0.01        0.72      0.59 o
  -4   1   5       54.16       50.37      1.46 o
  -3   1   5      517.01      489.21      4.51 o
  -2   1   5       37.97       40.89      0.96 o
  -1   1   5       20.59       23.59      0.54 o
   0   1   5      423.77      402.81      4.44 o
   1   1   5      260.44      243.93      3.17 o
   2   1   5      648.67      611.98      3.90 o
   3   1   5       14.46       11.41      0.59 o
   4   1   5       76.98       72.26      1.58 o
   5   1   5        0.02        0.53      0.59 o
   6   1   5       25.82       24.00      1.10 o
   7   1   5        8.29        8.18      0.93 o
   8   1   5        2.00        3.39      0.88 o
   9   1   5        3.75        6.45      1.19 o
  -6   2   5        6.08        6.09      1.38 o
  -5   2   5       94.48       93.37      2.30 o
  -4   2   5       89.36       88.95      2.03 o
  -3   2   5      425.86      409.96      4.01 o
  -2   2   5        2.62        1.55      0.31 o
  -1   2   5      310.11      290.33      5.43 o
   0   2   5      682.76      688.31      3.69 o
   1   2   5      805.97      806.83      6.19 o
   2   2   5      137.78      143.40      1.25 o
   3   2   5       18.83       21.68      0.70 o
   4   2   5      193.36      172.66      1.92 o
   5   2   5       78.03       78.77      1.58 o
   6   2   5       67.73       67.35      1.63 o
   7   2   5        3.61        4.05      0.77 o
   8   2   5      118.86      121.46      3.10 o
   9   2   5        7.77       10.87      1.34 o
  -5   3   5       89.97       96.21      4.18 o
  -4   3   5       10.59       13.10      0.91 o
  -3   3   5       19.56       19.24      0.84 o
  -2   3   5       35.77       39.38      0.83 o
  -1   3   5     1010.62      928.83      8.44 o
   0   3   5      627.77      610.36      6.26 o
   1   3   5       85.91       87.11      0.79 o
   2   3   5        5.42        9.59      0.34 o
   3   3   5      690.22      723.20      4.14 o
   4   3   5       59.97       48.20      0.98 o
   5   3   5        5.53        2.57      0.48 o
   6   3   5      611.42      616.60      5.10 o
   7   3   5        0.53        0.94      0.64 o
   8   3   5       19.72       19.62      1.33 o
   9   3   5        8.20        7.74      1.18 o
  -5   4   5       66.34       69.15      3.69 o
  -4   4   5        4.25        2.55      1.06 o
  -3   4   5      198.71      185.44      3.99 o
  -2   4   5        6.63        6.20      0.49 o
  -1   4   5      118.30      114.50      2.04 o
   0   4   5       74.59       77.65      1.73 o
   1   4   5      677.74      707.01      5.20 o
   2   4   5      557.94      565.94      2.74 o
   3   4   5      240.30      255.88      1.86 o
   4   4   5       34.25       29.27      0.82 o
   5   4   5        0.77        1.25      0.49 o
   6   4   5      284.54      281.55      3.44 o
   7   4   5        0.46       -0.13      0.62 o
   8   4   5        7.15        6.57      0.86 o
   9   4   5       17.94       22.69      1.56 o
  -4   5   5       83.69       82.91      3.41 o
  -3   5   5      281.13      273.24      5.80 o
  -2   5   5       13.03       15.98      1.19 o
  -1   5   5       22.31       16.69      1.17 o
   0   5   5        7.81        7.09      0.59 o
   1   5   5      655.62      659.44      5.16 o
   2   5   5       65.59       68.96      1.37 o
   3   5   5        0.98        1.07      0.22 o
   4   5   5       90.56       86.04      1.44 o
   5   5   5      108.90      103.06      1.76 o
   6   5   5      147.67      143.84      2.27 o
   7   5   5       17.37       12.72      0.86 o
   8   5   5       10.15       12.35      0.98 o
   9   5   5        0.11        1.02      0.79 o
  -4   6   5       56.14       64.68      3.52 o
  -3   6   5       70.36       67.96      2.95 o
  -2   6   5       36.80       29.41      1.86 o
  -1   6   5      547.85      524.98      7.36 o
   0   6   5       12.26       12.89      0.89 o
   1   6   5      413.95      420.42      4.51 o
   2   6   5       33.48       38.75      1.37 o
   3   6   5     1732.24     1774.22      7.71 o
   4   6   5        0.59       -0.29      0.35 o
   5   6   5      155.85      154.84      2.14 o
   6   6   5        5.74        4.31      0.60 o
   7   6   5      172.36      164.87      2.90 o
   8   6   5       16.71       15.62      1.05 o
   9   6   5        5.31        3.78      0.89 o
  -3   7   5        3.02        1.56      1.27 o
  -2   7   5       75.60       72.72      3.34 o
  -1   7   5        0.05        0.56      0.86 o
   0   7   5       97.06       71.67      2.63 o
   1   7   5      115.42      102.29      2.91 o
   2   7   5        1.55        2.01      0.94 o
   3   7   5      158.64      164.87      1.88 o
   4   7   5     1133.98     1141.05      9.30 o
   5   7   5        0.74        1.28      0.55 o
   6   7   5      118.34      114.26      2.28 o
   7   7   5      221.49      216.47      3.41 o
   8   7   5       21.10       19.63      1.12 o
   9   7   5       12.17       12.41      1.21 o
  -2   8   5      121.51      116.49      4.89 o
  -1   8   5        5.51        4.14      1.11 o
   0   8   5        1.16       -0.48      0.81 o
   1   8   5      650.35      643.76      7.93 o
   2   8   5       80.02       75.64      3.74 o
   3   8   5        0.27       -1.21      0.81 o
   4   8   5      220.71      220.67      3.09 o
   5   8   5     1018.54     1019.55      7.71 o
   6   8   5       11.93       12.54      0.86 o
   7   8   5        0.55        0.34      0.63 o
   8   8   5        2.81        3.10      0.80 o
  -1   9   5        4.71        2.98      1.40 o
   0   9   5       54.33       56.82      2.71 o
   1   9   5      192.25      198.01      5.37 o
   2   9   5       18.09       18.41      2.06 o
   3   9   5        1.09        1.05      1.17 o
   4   9   5       17.33       14.93      1.47 o
   5   9   5       23.55       23.70      1.19 o
   6   9   5       23.20       20.92      1.08 o
   7   9   5        9.22       10.53      0.88 o
   8   9   5       41.95       38.71      1.66 o
   0  10   5       67.14       73.88      4.91 o
   1  10   5       45.94       54.93      3.15 o
   2  10   5       20.76       15.76      2.07 o
   3  10   5       27.72       27.62      2.25 o
   4  10   5       22.65       27.38      2.22 o
   5  10   5        0.29        0.65      1.13 o
   6  10   5        1.82        0.69      1.10 o
   7  10   5      213.84      228.33      4.20 o
   2  11   5      232.74      255.83      7.02 o
   3  11   5        8.10        7.60      1.62 o
   4  11   5        3.17        1.70      1.18 o
   5  11   5      102.94      103.35      4.39 o
   6  11   5        6.77       10.80      2.32 o
  -3  -8   6        5.62        6.21      1.05 o
  -2  -8   6        5.65        6.81      1.20 o
  -1  -8   6        0.02       -0.47      0.87 o
   0  -8   6        0.00        0.32      0.84 o
   1  -8   6        4.03        6.74      0.97 o
  -4  -7   6       28.11       33.43      1.79 o
  -3  -7   6       48.97       47.56      2.04 o
  -2  -7   6        5.08        3.65      0.92 o
  -1  -7   6       39.20       44.29      1.88 o
   0  -7   6       11.46        9.53      0.97 o
   1  -7   6        8.08        7.40      0.87 o
   2  -7   6        0.33       -0.97      0.71 o
   3  -7   6        4.08        5.90      0.94 o
  -5  -6   6       18.68       18.71      1.63 o
  -4  -6   6        0.66        1.30      0.83 o
  -3  -6   6        2.28        0.40      0.79 o
  -2  -6   6        2.15        1.23      0.78 o
  -1  -6   6      398.95      402.11      5.29 o
   0  -6   6        7.76        5.67      0.80 o
   1  -6   6        0.23        0.18      0.66 o
   2  -6   6        0.01       -0.32      0.62 o
   3  -6   6       45.97       46.95      2.00 o
   4  -6   6        0.08        0.75      0.97 o
  -5  -5   6        3.69        4.21      0.88 o
  -4  -5   6        0.20        1.13      0.71 o
  -3  -5   6      136.60      142.27      2.66 o
  -2  -5   6        0.11       -0.24      0.57 o
  -1  -5   6        3.09        2.40      0.55 o
   0  -5   6      214.72      227.38      3.08 o
   1  -5   6       83.73       83.20      2.04 o
   2  -5   6       15.70       13.96      0.97 o
   3  -5   6       33.57       31.83      1.41 o
   4  -5   6        9.91        7.19      0.83 o
   5  -5   6        2.19        3.07      0.97 o
  -5  -4   6        0.12       -0.34      0.80 o
  -4  -4   6        2.49        2.68      0.66 o
  -3  -4   6       20.88       18.88      1.01 o
  -2  -4   6        2.28        2.36      0.56 o
  -1  -4   6       18.52       17.84      0.90 o
   0  -4   6        8.35        9.32      0.72 o
   1  -4   6      168.43      163.62      2.54 o
   2  -4   6        6.12        4.67      0.69 o
   3  -4   6       43.28       45.55      1.51 o
   4  -4   6        4.24        3.30      0.73 o
   5  -4   6       50.50       53.59      2.01 o
   6  -4   6        4.42        4.64      0.98 o
  -6  -3   6        3.90        1.82      0.90 o
  -5  -3   6       16.92       13.71      1.60 o
  -4  -3   6       91.99       86.14      2.26 o
  -3  -3   6        1.78        0.70      0.61 o
  -2  -3   6        8.92        9.64      0.70 o
  -1  -3   6      261.20      270.03      3.58 o
   0  -3   6      244.96      247.56      3.71 o
   1  -3   6       19.57       21.10      0.89 o
   2  -3   6        0.06       -0.11      0.53 o
   3  -3   6      410.45      420.68      4.99 o
   4  -3   6        1.41        2.04      0.71 o
   5  -3   6        2.13        1.85      0.74 o
   6  -3   6        3.86        4.37      0.96 o
   7  -3   6       16.85       20.31      1.67 o
  -6  -2   6       60.85       62.53      2.29 o
  -5  -2   6        2.57        3.81      0.87 o
  -4  -2   6       60.55       54.50      1.86 o
  -3  -2   6        3.04        1.73      0.64 o
  -2  -2   6      311.22      308.78      3.60 o
  -1  -2   6        0.10        0.53      0.47 o
   0  -2   6       55.98       66.81      1.16 o
   1  -2   6       13.95       17.88      0.71 o
   2  -2   6        0.47        0.81      0.39 o
   3  -2   6      148.34      142.58      1.71 o
   4  -2   6      317.68      310.60      4.25 o
   5  -2   6        3.42        2.53      0.71 o
   6  -2   6        0.30        0.62      0.80 o
   7  -2   6       28.73       30.84      1.75 o
  -6  -1   6       69.58       75.89      2.87 o
  -5  -1   6        6.20        4.81      0.79 o
  -4  -1   6       98.74       93.27      2.35 o
  -3  -1   6        1.03        1.10      0.65 o
  -2  -1   6      470.63      442.25      4.36 o
  -1  -1   6        6.48        8.29      0.55 o
   0  -1   6       11.98       15.10      0.71 o
   1  -1   6      321.62      320.55      2.50 o
   2  -1   6        2.33        2.26      0.34 o
   3  -1   6       74.32       74.81      1.45 o
   4  -1   6       27.37       25.53      0.96 o
   5  -1   6      652.14      623.62      5.96 o
   6  -1   6       22.63       17.96      1.26 o
   7  -1   6        2.44        2.32      0.93 o
   8  -1   6        2.60        3.88      1.00 o
  -6   0   6        9.08       10.90      1.17 o
  -5   0   6       16.55       18.34      1.22 o
  -4   0   6       44.96       43.79      1.54 o
  -3   0   6       11.18       10.50      0.86 o
  -2   0   6       30.02       28.43      1.15 o
  -1   0   6       24.07       24.28      0.83 o
   0   0   6      168.05      159.77      2.16 o
   1   0   6        5.03        7.13      0.43 o
   2   0   6       23.11       22.14      0.71 o
   3   0   6      105.12      102.64      1.64 o
   4   0   6       38.46       36.48      1.18 o
   5   0   6        9.49       11.66      0.88 o
   6   0   6       95.32       85.75      2.41 o
   7   0   6       30.63       26.04      1.45 o
   8   0   6        6.39        6.44      1.10 o
  -5   1   6      257.89      266.13      4.26 o
  -4   1   6        8.09        8.87      0.83 o
  -3   1   6        0.01        0.02      0.49 o
  -2   1   6      151.51      152.67      2.25 o
  -1   1   6      264.75      261.67      3.61 o
   0   1   6      395.04      396.79      3.44 o
   1   1   6        2.49        3.80      0.36 o
   2   1   6      151.96      147.01      1.85 o
   3   1   6       67.61       66.64      1.34 o
   4   1   6      195.71      181.83      2.71 o
   5   1   6        2.50        1.18      0.71 o
   6   1   6        2.99        3.33      0.79 o
   7   1   6      119.84      131.29      2.85 o
   8   1   6        0.94        1.53      0.95 o
  -5   2   6       68.89       61.51      3.41 o
  -4   2   6       34.10       34.82      1.82 o
  -3   2   6       97.93       94.00      1.87 o
  -2   2   6     1486.94     1521.93     11.99 o
  -1   2   6       10.04        7.83      0.38 o
   0   2   6       84.74       87.02      1.31 o
   1   2   6        1.50        1.28      0.23 o
   2   2   6     1090.16     1104.20      6.85 o
   3   2   6        0.33        0.24      0.37 o
   4   2   6        6.26        5.67      0.61 o
   5   2   6        4.51        3.03      0.50 o
   6   2   6        0.41        0.30      0.61 o
   7   2   6       48.15       46.95      1.74 o
   8   2   6        0.16        0.12      0.90 o
   9   2   6       13.26       15.28      1.44 o
  -5   3   6       17.33       19.96      2.21 o
  -4   3   6        0.58        1.43      1.06 o
  -3   3   6      141.54      142.21      3.17 o
  -2   3   6      227.90      227.83      2.80 o
  -1   3   6      477.24      477.99      5.26 o
   0   3   6      120.63      118.03      1.25 o
   1   3   6       24.88       19.32      0.67 o
   2   3   6       37.03       33.30      0.59 o
   3   3   6       88.60       92.57      1.49 o
   4   3   6       95.86       92.64      1.33 o
   5   3   6        5.38        4.43      0.57 o
   6   3   6       91.66       85.51      1.99 o
   7   3   6       89.64       86.29      2.25 o
   8   3   6      142.55      140.02      3.08 o
   9   3   6       10.07       13.30      1.63 o
  -4   4   6        0.06        0.31      1.06 o
  -3   4   6      258.83      260.23      5.68 o
  -2   4   6        4.30        3.38      0.92 o
  -1   4   6        1.04        1.45      0.40 o
   0   4   6      311.27      321.16      5.21 o
   1   4   6      500.50      519.33      4.59 o
   2   4   6       51.91       49.64      1.09 o
   3   4   6      125.15      138.00      1.32 o
   4   4   6      983.44      983.30      7.03 o
   5   4   6        4.72        5.25      0.48 o
   6   4   6        2.48        3.37      0.59 o
   7   4   6       48.77       48.53      1.78 o
   8   4   6       11.41       10.29      0.99 o
   9   4   6       51.08       54.68      2.14 o
  -4   5   6        0.24       -1.94      1.30 o
  -3   5   6        0.01       -1.23      0.98 o
  -2   5   6       17.04       16.36      1.27 o
  -1   5   6      751.36      724.25      8.62 o
   0   5   6       34.12       41.65      1.67 o
   1   5   6       30.53       33.53      1.02 o
   2   5   6       72.94       59.70      1.42 o
   3   5   6       43.58       45.10      0.71 o
   4   5   6        0.25        0.20      0.36 o
   5   5   6       50.66       51.19      1.24 o
   6   5   6      110.08      110.01      1.98 o
   7   5   6       11.54       13.47      0.94 o
   8   5   6        0.69        0.36      0.69 o
   9   5   6        6.14        4.08      0.83 o
  -3   6   6      145.11      156.24      5.11 o
  -2   6   6        0.13        0.59      0.96 o
  -1   6   6      247.20      270.98      5.29 o
   0   6   6        2.48        3.71      0.74 o
   1   6   6       76.25       73.25      1.90 o
   2   6   6      197.91      198.47      2.98 o
   3   6   6       28.96       32.36      0.76 o
   4   6   6       33.72       35.02      0.93 o
   5   6   6       17.87       20.93      0.85 o
   6   6   6      160.09      154.07      2.37 o
   7   6   6       67.04       59.90      1.94 o
   8   6   6       15.73       15.51      1.19 o
   9   6   6       12.18       11.97      1.18 o
  -3   7   6      228.19      249.30      8.68 o
  -2   7   6        0.21       -0.77      1.07 o
  -1   7   6        4.15        4.58      0.98 o
   0   7   6       35.85       31.64      1.81 o
   1   7   6       99.01      112.07      2.77 o
   2   7   6        1.77        3.06      0.74 o
   3   7   6       28.41       25.93      1.11 o
   4   7   6      117.54      129.70      1.80 o
   5   7   6       62.51       59.29      1.42 o
   6   7   6      149.10      150.52      2.60 o
   7   7   6       24.60       25.33      1.20 o
   8   7   6       52.21       57.48      2.07 o
   9   7   6        2.13        2.14      0.84 o
  -2   8   6       15.90       17.10      2.18 o
  -1   8   6      145.14      136.20      5.17 o
   0   8   6        9.72        8.35      1.16 o
   1   8   6      277.74      273.64      4.64 o
   2   8   6       25.99       26.77      1.92 o
   3   8   6      334.55      318.40      6.76 o
   4   8   6       18.53       15.73      1.23 o
   5   8   6      117.44      114.22      2.51 o
   6   8   6       87.07       85.51      1.98 o
   7   8   6       25.04       20.16      1.16 o
   8   8   6       25.36       23.32      1.37 o
  -1   9   6      124.63      137.22      6.46 o
   0   9   6       18.89       12.49      2.03 o
   1   9   6        3.93        2.19      0.86 o
   2   9   6        2.52        1.26      1.19 o
   3   9   6      297.22      302.78      6.74 o
   4   9   6       35.61       30.97      1.99 o
   5   9   6        0.02       -1.38      0.92 o
   6   9   6        6.33        6.55      1.08 o
   7   9   6        3.09        3.82      0.84 o
   8   9   6        2.11        1.75      0.81 o
   1  10   6      200.72      211.34      6.84 o
   2  10   6       37.49       44.23      2.83 o
   3  10   6        1.00        0.84      1.32 o
   4  10   6        2.28        1.57      1.17 o
   5  10   6       63.99       62.96      2.93 o
   6  10   6       32.71       41.96      2.33 o
   7  10   6       59.18       66.39      3.33 o
   3  11   6       10.92        8.70      1.58 o
   4  11   6        1.28        1.14      1.54 o
   5  11   6      111.36      118.81      4.64 o
  -2  -7   7       36.22       32.74      1.84 o
  -1  -7   7       35.78       38.64      1.88 o
   0  -7   7        0.25        0.43      0.87 o
   1  -7   7        1.81        1.58      0.97 o
   2  -7   7       16.71       19.93      1.54 o
  -3  -6   7       65.49       73.83      2.40 o
  -2  -6   7       27.90       26.09      1.44 o
  -1  -6   7       64.98       63.41      2.16 o
   0  -6   7        0.07       -0.16      0.71 o
   1  -6   7       33.22       39.06      1.70 o
   2  -6   7       14.65       16.16      1.37 o
   3  -6   7        7.64        8.18      1.17 o
  -4  -5   7       17.36       18.50      1.30 o
  -3  -5   7       75.04       72.45      2.16 o
  -2  -5   7        2.15        1.91      0.76 o
  -1  -5   7        0.56        0.42      0.68 o
   0  -5   7       78.12       82.78      2.23 o
   1  -5   7        5.46        3.51      0.73 o
   2  -5   7        9.75       10.29      1.08 o
   3  -5   7        9.11       10.44      1.09 o
   4  -5   7       46.38       46.31      1.90 o
   5  -5   7        0.86        0.68      1.02 o
  -5  -4   7       28.97       29.00      1.60 o
  -4  -4   7        0.71        0.69      0.77 o
  -3  -4   7        0.09        0.56      0.71 o
  -2  -4   7       78.98       84.74      2.63 o
  -1  -4   7      167.85      169.32      2.94 o
   0  -4   7       19.17       19.30      1.02 o
   1  -4   7       54.46       60.58      1.68 o
   2  -4   7        0.82        0.13      0.56 o
   3  -4   7       34.75       34.31      1.61 o
   4  -4   7        9.45        5.57      0.88 o
   5  -4   7       20.35       21.80      1.42 o
   6  -4   7        1.03        2.15      0.98 o
  -5  -3   7        1.03        0.83      0.82 o
  -4  -3   7       74.24       71.70      2.20 o
  -3  -3   7      102.05      103.71      2.48 o
  -2  -3   7       28.04       26.17      1.19 o
  -1  -3   7      139.72      135.60      2.42 o
   0  -3   7        5.13        3.36      0.62 o
   1  -3   7      115.73      118.91      2.21 o
   2  -3   7       12.15        9.39      0.71 o
   3  -3   7      166.10      160.99      3.20 o
   4  -3   7        4.73        3.07      0.85 o
   5  -3   7        7.23        6.56      0.92 o
   6  -3   7        7.96        9.79      1.08 o
  -5  -2   7        8.45        8.65      1.08 o
  -4  -2   7       40.25       46.73      1.70 o
  -3  -2   7      290.29      273.62      3.78 o
  -2  -2   7       28.01       26.70      1.09 o
  -1  -2   7       10.86       12.45      0.75 o
   0  -2   7      175.46      184.08      2.64 o
   1  -2   7       25.62       25.26      0.92 o
   2  -2   7      138.96      141.71      2.44 o
   3  -2   7       22.12       22.36      1.23 o
   4  -2   7       29.04       26.56      1.32 o
   5  -2   7       12.84       11.15      1.08 o
   6  -2   7       81.19       78.53      2.41 o
   7  -2   7        0.97        0.54      0.94 o
  -5  -1   7        1.91        3.92      0.85 o
  -4  -1   7       96.09       94.71      2.50 o
  -3  -1   7       10.05       11.08      0.84 o
  -2  -1   7      144.32      135.55      2.41 o
  -1  -1   7       65.10       68.46      1.35 o
   0  -1   7       70.46       63.46      1.57 o
   1  -1   7       90.84       89.16      1.74 o
   2  -1   7       13.26       13.62      0.79 o
   3  -1   7      666.12      665.83      5.63 o
   4  -1   7        0.26       -0.90      0.60 o
   5  -1   7        0.23        0.56      0.65 o
   6  -1   7       11.87        9.18      0.99 o
   7  -1   7      169.20      169.21      3.90 o
  -5   0   7        0.14        0.14      1.04 o
  -4   0   7       11.80        9.08      0.94 o
  -3   0   7       41.02       36.28      1.45 o
  -2   0   7      226.23      218.90      3.04 o
  -1   0   7       48.64       43.82      1.16 o
   0   0   7        1.14        1.27      0.33 o
   1   0   7      101.83      104.43      1.53 o
   2   0   7      104.05       95.38      1.57 o
   3   0   7      110.34       94.87      1.95 o
   4   0   7       15.81       14.49      0.80 o
   5   0   7        8.64        9.68      0.81 o
   6   0   7        5.37        5.00      0.73 o
   7   0   7        1.16        2.54      0.74 o
   8   0   7       34.03       34.86      2.08 o
  -5   1   7        8.23        9.42      1.83 o
  -4   1   7      121.21      120.91      3.62 o
  -3   1   7        4.75        5.45      0.74 o
  -2   1   7      496.61      480.06      4.71 o
  -1   1   7        0.77        1.24      0.41 o
   0   1   7      110.19      110.03      1.66 o
   1   1   7      177.31      167.29      2.10 o
   2   1   7      139.50      126.48      3.22 o
   3   1   7       48.18       48.15      1.09 o
   4   1   7       11.90       13.19      0.78 o
   5   1   7       81.15       82.93      1.98 o
   6   1   7        2.00        1.94      0.67 o
   7   1   7       18.50       18.29      1.19 o
   8   1   7        6.20        6.46      0.95 o
  -4   2   7      109.54      112.59      4.47 o
  -3   2   7        0.09        0.60      1.01 o
  -2   2   7        0.62        1.04      0.48 o
  -1   2   7        4.64        6.51      0.67 o
   0   2   7      713.20      690.21      4.11 o
   1   2   7      301.60      307.54      2.83 o
   2   2   7        1.02        0.44      0.30 o
   3   2   7        4.58        4.89      0.48 o
   4   2   7      303.11      304.70      3.56 o
   5   2   7       23.55       23.94      1.17 o
   6   2   7        4.47        3.28      0.66 o
   7   2   7      130.22      128.01      2.63 o
   8   2   7        2.53        2.05      0.80 o
  -4   3   7       28.81       33.12      2.60 o
  -3   3   7        0.14       -1.17      1.19 o
  -2   3   7      131.59      126.89      3.71 o
  -1   3   7        0.59        0.14      0.46 o
   0   3   7       17.13       16.07      0.68 o
   1   3   7      226.85      222.84      2.38 o
   2   3   7      490.19      485.34      5.01 o
   3   3   7      266.06      262.15      2.37 o
   4   3   7      200.08      203.32      2.43 o
   5   3   7        2.23        2.13      0.58 o
   6   3   7        0.43        0.10      0.58 o
   7   3   7      108.08      112.88      2.43 o
   8   3   7        2.10        0.73      0.74 o
   9   3   7        2.35        1.49      0.98 o
  -4   4   7        0.17       -0.11      1.29 o
  -3   4   7       51.90       55.99      3.13 o
  -2   4   7      297.85      303.38      5.41 o
  -1   4   7        2.50        0.32      0.73 o
   0   4   7        2.98        1.96      0.58 o
   1   4   7       24.52       26.36      1.15 o
   2   4   7      630.06      619.83      7.44 o
   3   4   7       15.90       16.12      0.50 o
   4   4   7       12.84       13.13      0.70 o
   5   4   7       32.83       29.76      1.13 o
   6   4   7       50.94       50.03      1.56 o
   7   4   7       43.13       43.62      1.62 o
   8   4   7        4.08        4.61      0.85 o
   9   4   7        5.13        4.35      0.99 o
  -3   5   7       67.44       72.33      3.61 o
  -2   5   7       94.44       87.59      4.21 o
  -1   5   7        7.66        6.04      0.91 o
   0   5   7      375.46      379.82      5.58 o
   1   5   7        7.29        5.40      0.59 o
   2   5   7      299.19      303.83      4.03 o
   3   5   7        5.73        5.54      0.40 o
   4   5   7      469.99      473.05      4.09 o
   5   5   7        1.06        1.29      0.42 o
   6   5   7       54.24       53.62      1.75 o
   7   5   7        6.18        4.91      0.78 o
   8   5   7       75.01       76.63      2.20 o
   9   5   7        3.55        4.44      0.91 o
  -3   6   7       56.56       62.40      3.46 o
  -2   6   7        3.60        1.54      1.03 o
  -1   6   7      104.64       98.01      3.28 o
   0   6   7        0.49        2.17      0.64 o
   1   6   7       71.21       54.03      1.85 o
   2   6   7       43.54       39.45      1.33 o
   3   6   7       14.97       15.36      0.86 o
   4   6   7      228.26      235.85      2.51 o
   5   6   7      526.34      531.25      4.46 o
   6   6   7        2.74        2.94      0.57 o
   7   6   7       43.45       42.09      1.53 o
   8   6   7      131.04      132.00      3.13 o
   9   6   7       11.24       12.70      1.19 o
  -2   7   7        0.13       -0.07      1.19 o
  -1   7   7      235.28      237.38      6.68 o
   0   7   7        5.77        7.67      1.08 o
   1   7   7       39.79       29.48      1.90 o
   2   7   7      698.55      668.83      9.15 o
   3   7   7       25.89       26.46      1.31 o
   4   7   7        0.04       -0.92      0.61 o
   5   7   7       64.05       64.41      1.44 o
   6   7   7      838.67      861.27      6.89 o
   7   7   7        3.46        3.50      0.68 o
   8   7   7        5.50        4.46      0.82 o
  -1   8   7       35.30       36.12      3.17 o
   0   8   7        3.16        2.76      0.90 o
   1   8   7       38.17       32.59      2.05 o
   2   8   7      128.48      146.19      4.00 o
   3   8   7       11.50       12.49      1.12 o
   4   8   7        0.23        0.18      0.74 o
   5   8   7       27.80       26.02      1.62 o
   6   8   7        3.78        3.95      0.99 o
   7   8   7       55.72       53.73      1.98 o
   8   8   7        4.73        4.85      0.82 o
   0   9   7        3.22        3.05      1.83 o
   1   9   7       96.70       96.46      4.28 o
   2   9   7       38.00       40.16      2.24 o
   3   9   7       20.33       16.55      2.29 o
   4   9   7       20.23       20.31      1.55 o
   5   9   7       85.01       94.18      3.22 o
   6   9   7        0.50        0.40      0.88 o
   7   9   7       10.90        7.89      1.39 o
   1  10   7       20.44       20.77      2.77 o
   2  10   7        1.37       -0.31      1.20 o
   3  10   7      288.37      315.48      8.29 o
   4  10   7       12.25       10.50      1.59 o
   5  10   7       10.60       10.50      1.57 o
   6  10   7       47.79       48.38      2.50 o
  -2  -6   8       38.57       39.54      1.91 o
  -1  -6   8        2.20        3.00      0.93 o
   0  -6   8        0.31       -0.61      1.27 o
   1  -6   8       98.35      109.31      3.15 o
   2  -6   8        7.08        9.71      1.22 o
  -3  -5   8        1.48        1.29      0.87 o
  -2  -5   8        6.08        5.80      0.86 o
  -1  -5   8        0.28        0.51      0.72 o
   0  -5   8        7.68        8.20      0.89 o
   1  -5   8        1.58        1.26      0.80 o
   2  -5   8       99.92      108.83      3.05 o
   3  -5   8        1.91        2.55      0.94 o
   4  -5   8        4.91        5.53      1.10 o
  -3  -4   8       38.60       40.71      1.72 o
  -2  -4   8        6.34        7.25      0.89 o
  -1  -4   8        0.68        0.16      0.89 o
   0  -4   8       36.71       36.99      1.37 o
   1  -4   8       52.59       57.15      2.10 o
   2  -4   8        0.00        0.05      0.80 o
   3  -4   8        9.00        9.22      1.14 o
   4  -4   8       52.86       52.16      2.16 o
   5  -4   8        0.08        0.71      0.95 o
  -4  -3   8       17.46       23.03      1.49 o
  -3  -3   8       47.96       45.54      1.76 o
  -2  -3   8        4.73        4.23      0.76 o
  -1  -3   8       74.53       80.76      2.12 o
   0  -3   8        1.89        1.52      0.57 o
   1  -3   8        5.65        6.35      0.68 o
   2  -3   8        6.54        5.53      0.82 o
   3  -3   8        0.10       -0.93      0.76 o
   4  -3   8       35.02       40.13      1.87 o
   5  -3   8       31.83       30.01      1.64 o
   6  -3   8        0.28        1.04      1.05 o
  -4  -2   8        0.30        0.21      0.75 o
  -3  -2   8       27.96       24.25      1.41 o
  -2  -2   8        0.91        0.80      0.63 o
  -1  -2   8      248.82      247.43      3.60 o
   0  -2   8        0.13        0.11      0.54 o
   1  -2   8        0.82        0.48      0.57 o
   2  -2   8       56.35       51.74      1.82 o
   3  -2   8        7.80        9.27      1.01 o
   4  -2   8        7.77        6.90      0.90 o
   5  -2   8       17.10       17.66      1.31 o
   6  -2   8       91.67       87.59      3.34 o
  -4  -1   8       15.51       15.69      1.13 o
  -3  -1   8       18.25       18.31      1.21 o
  -2  -1   8        0.02       -0.42      0.56 o
  -1  -1   8       16.41       14.69      0.86 o
   0  -1   8       44.67       43.89      1.29 o
   1  -1   8       42.93       42.57      1.26 o
   2  -1   8        9.30        8.70      0.80 o
   3  -1   8        7.59        6.49      0.84 o
   4  -1   8       39.16       36.09      1.67 o
   5  -1   8       10.36       10.17      1.04 o
   6  -1   8        8.11       10.30      1.08 o
   7  -1   8       44.24       38.72      2.13 o
  -4   0   8      150.06      156.41      7.65 o
  -3   0   8       17.92       17.04      1.07 o
  -2   0   8       29.30       26.01      1.10 o
  -1   0   8       46.34       48.16      1.37 o
   0   0   8       99.64      101.08      1.94 o
   1   0   8      191.45      188.46      2.64 o
   2   0   8        0.83        1.64      0.46 o
   3   0   8       18.21       20.59      1.13 o
   4   0   8        6.87        6.78      0.78 o
   5   0   8       27.02       27.40      1.50 o
   6   0   8        0.16       -0.60      0.88 o
   7   0   8        4.61        3.25      0.88 o
  -4   1   8       74.50       68.71      4.11 o
  -3   1   8       81.63       84.26      3.66 o
  -2   1   8       13.67       11.08      0.81 o
  -1   1   8      503.37      513.19      4.72 o
   0   1   8       36.16       34.47      1.11 o
   1   1   8       68.10       66.50      1.50 o
   2   1   8        3.17        3.00      0.62 o
   3   1   8      257.46      263.90      3.44 o
   4   1   8        1.52        0.81      0.54 o
   5   1   8        0.20       -0.16      0.61 o
   6   1   8        1.32        0.73      0.77 o
   7   1   8        0.09        1.27      0.78 o
   8   1   8        1.59        2.20      1.03 o
  -4   2   8       13.22       15.24      2.16 o
  -3   2   8        0.56       -0.86      1.58 o
  -2   2   8      130.47      128.67      3.93 o
  -1   2   8       93.91       87.94      2.15 o
   0   2   8      386.46      401.75      3.75 o
   1   2   8       37.51       37.18      1.07 o
   2   2   8       47.71       47.18      1.24 o
   3   2   8       77.52       77.67      1.78 o
   4   2   8       17.10       12.28      0.83 o
   5   2   8       22.96       25.49      1.33 o
   6   2   8        0.13        0.60      0.68 o
   7   2   8       35.42       37.76      1.60 o
   8   2   8       17.28       15.71      1.20 o
  -3   3   8        4.81        4.58      1.36 o
  -2   3   8      205.87      204.81      5.50 o
  -1   3   8        0.58       -0.05      0.78 o
   0   3   8       45.87       45.60      1.64 o
   1   3   8      403.39      421.74      3.63 o
   2   3   8      187.36      195.32      2.57 o
   3   3   8        1.87        2.59      0.42 o
   4   3   8        6.61        4.59      0.65 o
   5   3   8      371.92      366.90      4.32 o
   6   3   8        0.22        0.47      0.62 o
   7   3   8        6.99        5.84      0.83 o
   8   3   8        9.65       10.78      1.09 o
  -3   4   8        9.21        7.17      1.59 o
  -2   4   8        4.81        3.04      0.94 o
  -1   4   8       37.00       33.36      2.01 o
   0   4   8      594.43      590.23      8.46 o
   1   4   8        0.18       -0.25      0.62 o
   2   4   8        6.92        8.03      0.49 o
   3   4   8        6.11        4.67      0.45 o
   4   4   8       15.49       15.16      0.81 o
   5   4   8        0.92        0.82      0.53 o
   6   4   8       61.24       57.95      1.70 o
   7   4   8       30.54       32.68      1.44 o
   8   4   8        1.45        2.37      0.75 o
  -2   5   8      128.02      129.99      4.72 o
  -1   5   8        0.79       -0.63      0.92 o
   0   5   8      326.89      340.05      6.16 o
   1   5   8       52.39       52.21      1.86 o
   2   5   8       46.78       50.53      1.94 o
   3   5   8       82.45       80.68      2.13 o
   4   5   8      101.71      107.72      1.97 o
   5   5   8       16.75       16.78      0.90 o
   6   5   8        0.16       -0.25      0.58 o
   7   5   8       86.28       88.82      2.44 o
   8   5   8       22.45       20.16      1.35 o
  -2   6   8      300.60      343.49      8.99 o
  -1   6   8        0.58       -0.06      1.09 o
   0   6   8        5.69        3.77      1.11 o
   1   6   8       62.37       62.38      2.82 o
   2   6   8       90.97      102.96      2.19 o
   3   6   8        1.22        0.39      0.55 o
   4   6   8       19.26       17.75      1.20 o
   5   6   8       15.90       18.38      0.92 o
   6   6   8       41.36       40.92      1.40 o
   7   6   8       94.48       83.99      4.14 o
   8   6   8       11.81       10.87      1.08 o
  -1   7   8       28.00       32.85      3.16 o
   0   7   8      109.14      112.47      4.53 o
   1   7   8       17.24       13.19      1.62 o
   2   7   8      323.27      323.59      7.59 o
   3   7   8       79.75       79.11      2.58 o
   4   7   8      270.04      268.35      3.82 o
   5   7   8       30.98       29.97      1.62 o
   6   7   8       53.48       52.39      2.85 o
   7   7   8       21.71       19.69      1.17 o
   8   7   8       59.09       54.47      2.15 o
   0   8   8      154.46      152.03      7.86 o
   1   8   8        3.33        1.59      0.93 o
   2   8   8        1.03       -0.15      0.85 o
   3   8   8       16.17        9.51      1.21 o
   4   8   8      151.65      150.02      6.54 o
   5   8   8       55.36       51.55      2.82 o
   6   8   8        4.71        4.33      1.18 o
   7   8   8        6.64        8.02      1.40 o
   8   8   8        0.06       -1.79      1.88 o
   1   9   8       32.80       28.24      2.49 o
   2   9   8      181.44      175.93      5.22 o
   3   9   8       30.60       34.13      2.30 o
   4   9   8       11.43       13.04      1.29 o
   5   9   8        4.15        2.75      1.08 o
   6   9   8       78.65       82.82      3.84 o
   7   9   8        0.55        1.49      1.48 o
   3  10   8        7.63        4.07      1.20 o
   4  10   8        4.75        3.18      1.35 o
   5  10   8        2.24        2.82      1.20 o
  -1  -5   9       17.29       19.30      1.40 o
   0  -5   9       34.21       36.30      1.91 o
   1  -5   9       11.19       11.20      1.28 o
   2  -5   9       25.37       31.28      1.81 o
  -2  -4   9       22.32       22.60      1.42 o
  -1  -4   9       10.58       12.26      1.13 o
   0  -4   9       42.44       39.10      1.77 o
   1  -4   9        5.05        6.52      1.00 o
   2  -4   9        5.16        5.71      0.98 o
   3  -4   9        6.22        4.24      0.90 o
   4  -4   9       27.15       25.57      1.70 o
  -2  -3   9       81.88       73.11      2.14 o
  -1  -3   9        6.30        6.09      0.79 o
   0  -3   9        1.48        1.32      0.72 o
   1  -3   9       69.89       74.38      2.16 o
   2  -3   9       11.28        9.99      0.99 o
   3  -3   9       31.75       29.62      1.69 o
   4  -3   9        0.80        1.09      0.87 o
   5  -3   9       16.97       17.74      1.51 o
  -3  -2   9       36.27       39.08      1.99 o
  -2  -2   9        6.84        7.78      0.87 o
  -1  -2   9       70.08       73.94      2.18 o
   0  -2   9       15.21       15.45      1.09 o
   1  -2   9       24.65       27.64      1.32 o
   2  -2   9       42.53       42.86      1.77 o
   3  -2   9        5.58        3.79      0.89 o
   4  -2   9      183.46      182.05      3.81 o
   5  -2   9        0.36       -0.13      0.81 o
   6  -2   9        1.18        1.49      1.01 o
  -3  -1   9        4.41        2.08      0.88 o
  -2  -1   9       13.73       12.49      1.26 o
  -1  -1   9       65.24       67.16      2.00 o
   0  -1   9       41.89       40.28      1.48 o
   1  -1   9        0.01        0.11      0.60 o
   2  -1   9        5.26        6.29      0.88 o
   3  -1   9       23.74       24.85      1.37 o
   4  -1   9        4.53        3.76      0.82 o
   5  -1   9       27.85       26.22      1.63 o
   6  -1   9        1.26        0.50      1.12 o
  -3   0   9       56.81       57.83      2.76 o
  -2   0   9        2.88        3.04      0.74 o
  -1   0   9      268.37      271.28      4.10 o
   0   0   9        7.09        6.93      0.74 o
   1   0   9       31.94       34.14      1.28 o
   2   0   9       30.75       27.52      1.28 o
   3   0   9       27.16       26.59      1.33 o
   4   0   9       16.33       17.71      1.25 o
   5   0   9        0.72        0.89      0.81 o
   6   0   9       26.81       30.11      1.72 o
   7   0   9        0.00       -0.32      0.93 o
  -3   1   9       80.85       85.46      5.53 o
  -2   1   9        7.57        5.78      1.02 o
  -1   1   9       22.26       20.84      1.29 o
   0   1   9        7.69        8.74      0.75 o
   1   1   9      197.23      203.31      3.01 o
   2   1   9       71.49       68.33      1.90 o
   3   1   9        8.86        9.41      0.84 o
   4   1   9        0.18       -0.75      0.68 o
   5   1   9       83.32       86.51      2.56 o
   6   1   9        4.12        3.57      0.89 o
   7   1   9        3.26        3.88      0.93 o
  -3   2   9        5.85        4.28      1.46 o
  -2   2   9        0.15       -0.62      0.99 o
  -1   2   9       94.02       94.57      4.52 o
   0   2   9        3.20        2.27      0.87 o
   1   2   9        7.58        7.68      0.62 o
   2   2   9      200.49      196.17      2.95 o
   3   2   9      174.57      183.08      3.13 o
   4   2   9       38.53       35.85      1.44 o
   5   2   9       88.20       84.83      2.39 o
   6   2   9        8.07        7.66      0.88 o
   7   2   9        1.35        0.73      0.87 o
  -2   3   9        4.03        2.52      1.77 o
  -1   3   9      155.74      162.95      4.99 o
   0   3   9        8.93        9.00      1.54 o
   1   3   9        2.97        3.50      0.77 o
   2   3   9       72.07       75.87      1.77 o
   3   3   9      456.51      468.62      5.04 o
   4   3   9       14.58       13.65      0.98 o
   5   3   9        8.72        7.61      0.82 o
   6   3   9        0.04        0.48      0.73 o
   7   3   9       19.54       17.81      1.18 o
   8   3   9        6.37        7.22      0.95 o
  -2   4   9       66.59       67.53      3.17 o
  -1   4   9       45.68       41.82      2.31 o
   0   4   9        0.26       -0.32      0.85 o
   1   4   9       98.39       93.11      2.91 o
   2   4   9       18.48       18.70      1.52 o
   3   4   9       54.21       52.86      2.40 o
   4   4   9        1.97        1.22      0.53 o
   5   4   9       81.49       81.94      2.13 o
   6   4   9        5.20        5.02      0.76 o
   7   4   9       12.49       13.17      1.08 o
   8   4   9        5.25        3.77      0.82 o
  -2   5   9       54.59       55.94      3.76 o
  -1   5   9        3.10        3.07      1.27 o
   0   5   9       83.31       74.74      3.27 o
   1   5   9        6.27        5.05      0.96 o
   2   5   9       16.59       13.31      1.23 o
   3   5   9        0.13        0.34      0.89 o
   4   5   9        8.78        9.86      1.16 o
   5   5   9      124.16      127.22      3.64 o
   6   5   9      105.91      104.29      2.43 o
   7   5   9        2.27        0.74      0.69 o
   8   5   9       15.94       14.44      1.29 o
  -1   6   9        0.11       -2.05      1.57 o
   0   6   9      250.21      262.55      7.25 o
   1   6   9        7.33        7.06      2.10 o
   2   6   9       47.94       37.23      2.61 o
   3   6   9      415.08      421.13      6.00 o
   4   6   9       13.96       15.41      1.17 o
   5   6   9        1.64        2.01      0.79 o
   6   6   9        2.02        1.81      1.00 o
   7   6   9      314.92      325.42      9.17 o
   8   6   9        0.05        0.05      0.77 o
   0   7   9       56.00       46.08      2.77 o
   1   7   9        0.67       -0.69      1.09 o
   2   7   9       11.26       10.64      1.50 o
   3   7   9       36.91       46.62      3.43 o
   4   7   9        1.98        2.70      0.79 o
   5   7   9        2.32        1.54      1.00 o
   6   7   9       20.28       18.21      1.66 o
   7   7   9        4.71        6.07      1.31 o
   1   8   9        1.03        2.41      1.32 o
   2   8   9       86.70       86.41      5.96 o
   3   8   9       15.06       12.59      1.48 o
   4   8   9        5.24        5.99      1.12 o
   5   8   9        5.64        6.33      1.29 o
   6   8   9       57.85       60.67      2.96 o
   7   8   9        0.06        0.75      1.16 o
   2   9   9       31.06       25.53      2.88 o
   3   9   9        0.09        1.09      1.09 o
   4   9   9      218.03      235.29     10.75 o
   5   9   9       12.36       11.34      1.64 o
   6   9   9       18.08       20.92      2.43 o
   0  -3  10       74.24       80.50      2.51 o
   1  -3  10        0.09       -0.23      0.76 o
   2  -3  10        0.01       -0.96      0.88 o
   3  -3  10        4.10        4.49      1.01 o
  -1  -2  10        0.46       -0.54      0.78 o
   0  -2  10        8.98        9.20      0.99 o
   1  -2  10       35.94       38.27      1.69 o
   2  -2  10        5.63        6.51      0.99 o
   3  -2  10        2.19        2.22      0.90 o
   4  -2  10        3.32        4.04      0.90 o
  -2  -1  10       12.13       13.12      1.88 o
  -1  -1  10       19.80       18.43      1.39 o
   0  -1  10       20.29       23.53      1.30 o
   1  -1  10       29.91       31.34      1.49 o
   2  -1  10       75.53       78.20      2.29 o
   3  -1  10        0.39       -1.16      0.77 o
   4  -1  10        0.00       -0.64      0.76 o
   5  -1  10        0.04        0.16      0.87 o
  -2   0  10       48.10       46.63      3.15 o
  -1   0  10        0.79        1.05      1.29 o
   0   0  10       71.97       68.35      2.06 o
   1   0  10       17.71       18.61      1.13 o
   2   0  10       22.48       20.76      1.26 o
   3   0  10        5.07        5.50      0.82 o
   4   0  10       47.44       44.39      1.97 o
   5   0  10        0.06        0.57      0.84 o
   6   0  10        0.88        1.24      0.88 o
  -2   1  10        1.40       -0.12      1.15 o
  -1   1  10       96.05      107.59      4.45 o
   0   1  10       10.93        8.46      1.45 o
   1   1  10      105.15      109.16      2.72 o
   2   1  10        0.43        0.45      0.62 o
   3   1  10       20.03       23.51      1.24 o
   4   1  10       33.50       36.34      1.70 o
   5   1  10        2.37        1.47      0.83 o
   6   1  10        5.58        7.96      1.16 o
  -1   2  10       88.24       88.18      3.95 o
   0   2  10        0.91        0.69      1.49 o
   1   2  10       24.28       16.54      1.62 o
   2   2  10      231.10      240.64      5.48 o
   3   2  10       47.90       52.50      1.79 o
   4   2  10        4.71        3.35      0.75 o
   5   2  10        1.77        0.86      0.71 o
   6   2  10       71.60       72.43      2.68 o
   7   2  10        0.04        0.19      0.82 o
  -1   3  10       19.01       15.08      1.60 o
   0   3  10       20.24       21.71      2.05 o
   1   3  10      208.20      220.52      6.04 o
   2   3  10       16.56       15.56      1.48 o
   3   3  10        3.67        4.07      1.08 o
   4   3  10        1.67        1.92      0.62 o
   5   3  10       10.90       10.29      0.97 o
   6   3  10        0.02       -0.24      0.78 o
   7   3  10       33.28       26.54      1.54 o
  -1   4  10       52.66       58.40      2.74 o
   0   4  10        0.00       -0.21      1.01 o
   1   4  10      224.25      247.70      7.22 o
   2   4  10       74.79       71.63      2.89 o
   3   4  10        1.34        1.10      0.99 o
   4   4  10       24.43       25.40      2.08 o
   5   4  10       56.19       59.60      2.80 o
   6   4  10        5.03        3.78      0.73 o
   7   4  10        3.78        2.87      0.74 o
   0   5  10        0.04        0.17      1.24 o
   1   5  10        6.86        5.09      1.41 o
   2   5  10       71.51       67.92      4.05 o
   3   5  10       85.23       87.46      4.14 o
   4   5  10        1.14        1.29      0.98 o
   5   5  10        2.25        1.34      0.97 o
   6   5  10        1.10        2.00      0.92 o
   7   5  10        9.60       10.01      1.41 o
   0   6  10       31.50       37.66      2.65 o
   1   6  10       56.69       54.73      4.04 o
   2   6  10        9.97        8.46      1.54 o
   3   6  10      233.54      242.94      6.11 o
   4   6  10       55.90       58.30      2.59 o
   5   6  10      143.96      149.16      4.55 o
   6   6  10       16.85       14.73      1.51 o
   7   6  10       26.43       27.32      2.62 o
   1   7  10      127.62      136.21      8.76 o
   2   7  10        0.03       -1.22      1.51 o
   3   7  10        0.62        0.38      1.46 o
   4   7  10       22.31       22.68      2.12 o
   5   7  10       23.24       25.40      1.91 o
   6   7  10       55.75       57.95      3.69 o
   3   8  10      101.57       95.27      5.44 o
   4   8  10       17.64       22.19      2.94 o
   5   8  10       17.05       16.53      1.87 o
   1  -1  11        5.28        4.83      0.84 o
   2  -1  11       12.85       15.26      1.33 o
   3  -1  11        2.62        1.20      0.76 o
   0   0  11       31.01       31.13      2.70 o
   1   0  11       15.02       16.24      1.79 o
   2   0  11       18.59       19.08      1.36 o
   3   0  11       13.70       11.81      1.07 o
   4   0  11        4.59        3.67      0.89 o
   0   1  11       46.49       54.37      3.39 o
   1   1  11       16.42       17.90      1.85 o
   2   1  11        8.10        5.90      1.65 o
   3   1  11       64.29       64.12      2.35 o
   4   1  11       29.35       33.01      2.00 o
   5   1  11        1.58        1.33      0.84 o
   0   2  11       56.14       65.59      3.65 o
   1   2  11        0.90        1.52      1.33 o
   2   2  11        0.62        0.58      1.21 o
   3   2  11       34.67       31.34      2.26 o
   4   2  11      205.99      227.86      6.43 o
   5   2  11        7.26        7.00      0.96 o
   0   3  11        2.55        3.46      1.66 o
   1   3  11        0.02        0.15      1.27 o
   2   3  11       11.42       12.69      1.99 o
   3   3  11        3.32        3.82      1.11 o
   4   3  11        0.03       -0.20      1.27 o
   5   3  11       18.68       17.52      1.97 o
   6   3  11       15.80       16.90      2.66 o
   1   4  11       26.58       28.06      2.39 o
   2   4  11        5.86        6.46      1.53 o
   3   4  11        0.06       -0.12      1.08 o
   4   4  11       10.07       10.03      1.66 o
   5   4  11        0.18       -0.52      1.24 o
   6   4  11       42.57       49.40      3.16 o
   1   5  11      148.71      166.26      7.27 o
   2   5  11        5.90        7.33      1.76 o
   3   5  11       16.59       16.32      2.32 o
   4   5  11      124.02      129.24      5.11 o
   5   5  11       17.77       18.81      1.83 o
   6   5  11        0.19        1.25      1.12 o
   2   6  11       10.79        9.98      2.23 o
   3   6  11        1.07        1.04      1.31 o
   4   6  11        5.63        9.37      2.59 o
   5   6  11        0.00       -0.59      1.10 o
 
